# Supplementary material for: Absence of Maternal Methylation in Biparental Hydatidiform Moles from Women with NLRP7 Maternal-Effect Mutations Reveals Widespread Placenta-Specific Imprinting
Source: PLoS Genet. 2015 Nov 6;11(11):e1005644. doi: 10.1371/journal.pgen.1005644 (PMC4636177; doi:10.1371/journal.pgen.1005644)
Supplement: S1 Table — The methylation β values for each of the probes within (A) ubiquitous and (B) known placenta-specific imprinted DMRs. (C) A list of probes, with their corresponding methylation β values, located in candidate imprinted DMRs revealed by the comparison of Infinium methylation profiles of NLRP7 mutated RHM samples, control placenta and various somatic tissues. (D) The methylation β values for each probe within ubiquitous DMRs for blood-derived DNA from the homozygous NLRP7 mutated mothers. Each table includes the unique probe ID, map information and corresponding gene name. (XLSX) [file pgen.1005644.s008.xlsx]

## Sheet: (A) Ubiquitous DMRs
			Androgenetic moles				1st trimester placenta samples			3rd trimester placenta samples				RHM samples with NLRP7 mutations
TargetID	CHR	MAPINFO	AndroMole_1	AndroMole_2	AndroMole_3	AndroMole_4	Chorionic villus_1	Chorionic villus_2	Chorionic villus_3	Term PL1	Term PL3	Term PL5	Term PL7	NLRP7_1	NLRP7_2	NLRP7_3	NLRP7_4	NLRP7_4_2	Gene
cg10243676	1	40024971	0.130318	0.171115	0.148963	0.118237	0.369346	0.370651	0.351023	0.454283	0.325707	0.295931	0.429893	0.0726484	0.0637901	0.165556	0.0537244	0.076489	LOC728448/PPIEL
cg11704876	1	40025232	0.09375	0.164144	0.218933	0.161928	0.603871	0.569423	0.594627	0.479202	0.405297	0.336704	0.481175	0.0503484	0.0530246	0.116937	0.11084	0.0592684	LOC728448/PPIEL
cg22862450	1	40025411	0.149225	0.218836	0.194582	0.137798	0.506798	0.477264	0.473372	0.496138	0.402927	0.368368	0.478941	0.0628615	0.0878212	0.187904	0.0453901	0.0897388	LOC728448/PPIEL
cg15057250	1	40025415	0.139202	0.228991	0.228982	0.163856	0.549335	0.516712	0.524504	0.551062	0.451672	0.405058	0.525566	0.0915863	0.0890052	0.220018	0.184681	0.123312	LOC728448/PPIEL
cg03641225	1	68512539	0.119768	0.130322	0.110014	0.13873	0.258825	0.267068	0.265952	0.261705	0.24512	0.24147	0.249231	0.111381	0.131471	0.187852	0.0954674	0.103487	DIRAS3 Ex2
cg24871743	1	68512650	0.218157	0.207268	0.242073	0.278849	0.614329	0.575174	0.572818	0.653247	0.576665	0.619605	0.578804	0.296166	0.302925	0.414909	0.197205	0.268007	DIRAS3 Ex2
cg22901840	1	68512777	0.116732	0.101068	0.122074	0.19324	0.507095	0.478279	0.465965	0.480615	0.404707	0.472219	0.460998	0.147722	0.144219	0.266145	0.193878	0.129695	DIRAS3 Ex2
cg20149168	1	68512807	0.158373	0.154269	0.176319	0.257658	0.606898	0.578144	0.563767	0.591174	0.519478	0.53904	0.509182	0.211101	0.242806	0.367582	0.163107	0.185951	DIRAS3 Ex2
cg13697378	1	68512845	0.156439	0.169734	0.202714	0.267188	0.507687	0.498874	0.500498	0.452922	0.446258	0.46977	0.465735	0.215337	0.198144	0.329618	0.205992	0.191244	DIRAS3 Ex2
cg00448707	1	68512928	0.0612048	0.0408009	0.0858047	0.181152	0.63205	0.601721	0.597188	0.590555	0.540191	0.566253	0.587718	0.103708	0.11169	0.346029	0.169902	0.124671	DIRAS3 Ex2
cg09118625	1	68512971	0.10751	0.0946664	0.133758	0.220004	0.500419	0.485985	0.470018	0.499847	0.445427	0.498413	0.477703	0.10609	0.113637	0.289394	0.0457986	0.108898	DIRAS3 Ex2
cg21808053	1	68513063	0.148386	0.166162	0.170773	0.238608	0.353501	0.404213	0.351077	0.382571	0.333319	0.369657	0.398873	0.182874	0.171383	0.298138	0.109485	0.163429	DIRAS3 Ex2
cg02317907	1	68515788	0.209529	0.206293	0.172917	0.26209	0.439814	0.50801	0.423706	0.319176	0.355302	0.310042	0.346643	0.336032	0.201266	0.363167	0.151103	0.18389	DIRAS3
cg17943391	1	68515872	0.20224	0.205356	0.241333	0.265749	0.344912	0.378866	0.326676	0.220921	0.241844	0.217285	0.215765	0.280422	0.193687	0.267578	0.136134	0.193095	DIRAS3
cg19114595	1	68515977	0.210115	0.153537	0.206073	0.231519	0.433514	0.48021	0.433157	0.247649	0.257338	0.24972	0.259916	0.322104	0.187151	0.271605	0.154903	0.0947578	DIRAS3
cg12070746	1	68516080	0.127151	0.0957031	0.108034	0.111306	0.271765	0.302722	0.26124	0.216958	0.247124	0.17859	0.211937	0.21758	0.110862	0.240093	0.121186	0.0695992	DIRAS3
cg16314899	1	68516101	0.164524	0.0721804	0.0730086	0.18631	0.417171	0.469367	0.468405	0.23774	0.298682	0.222121	0.250549	0.236323	0.0641187	0.216764	0.0908141	0.0608076	DIRAS3
cg25755905	1	68516138	0.0868241	0.0768594	0.0862929	0.102707	0.297197	0.297977	0.276294	0.171574	0.218385	0.169356	0.210949	0.196641	0.0595778	0.182233	0.0706164	0.0366422	DIRAS3
cg22500004	1	68516272	0.247621	0.226384	0.200703	0.21146	0.552615	0.547686	0.542076	0.537821	0.499735	0.516353	0.490619	0.553122	0.245733	0.298571	0.138079	0.207553	DIRAS3
cg19694923	1	68516374	0.278074	0.228043	0.068247	0.22574	0.498196	0.495593	0.531356	0.470372	0.443576	0.452213	0.409651	0.519645	0.102736	0.220471	0.0161828	0.0339217	DIRAS3
cg05392265	1	68516453	0.415949	0.412818	0.326704	0.295488	0.528399	0.533805	0.546473	0.508644	0.51182	0.49408	0.466902	0.566475	0.281426	0.380738	0.207974	0.221831	DIRAS3
cg06191076	1	68516463	0.429641	0.458085	0.445232	0.354932	0.57985	0.575181	0.591712	0.542961	0.549256	0.542324	0.496021	0.569149	0.348939	0.39344	0.19028	0.277823	DIRAS3
cg16148270	1	68516465	0.424444	0.395582	0.402444	0.256306	0.597955	0.592546	0.603731	0.600285	0.614168	0.503545	0.575069	0.607171	0.260812	0.395308	0.261372	0.191794	DIRAS3
cg13208159	1	68516518	0.586561	0.4933	0.397281	0.415481	0.557067	0.55189	0.579017	0.554293	0.524357	0.50328	0.506728	0.595792	0.383139	0.446238	0.300426	0.319708	DIRAS3
cg13099417	1	68516713	0.376814	0.414123	0.244778	0.242561	0.549193	0.547585	0.497839	0.740175	0.723369	0.541672	0.673454	0.510468	0.232296	0.299883	0.183253	0.168151	DIRAS3
cg25535070	2	207116070	0.906528	0.893335	0.878062	0.886724	0.771667	0.757804	0.762179	0.843171	0.82053	0.768765	0.814569	0.876448	0.891832	0.844006	0.936798	0.894524	ZBDF2
cg04359324	2	207116401	0.914939	0.937989	0.942352	0.933368	0.826585	0.838103	0.842301	0.876055	0.807512	0.814537	0.936652	0.895557	0.914001	0.890233	0.903845	0.936684	ZBDF2
cg20471298	2	207118253	0.935964	0.933724	0.929812	0.935671	0.671539	0.666479	0.608032	0.629612	0.73868	0.62552	0.652461	0.893076	0.919083	0.807238	0.870833	0.938894	ZBDF2
cg03428109	2	207118288	0.962934	0.932737	0.929984	0.946684	0.746257	0.704844	0.727586	0.755516	0.833111	0.60836	0.769945	0.925347	0.921551	0.846899	0.896966	0.942871	ZBDF2
cg25307915	2	207127226	0.886911	0.883493	0.883637	0.897356	0.630223	0.641101	0.668014	0.656695	0.716045	0.679241	0.695972	0.856958	0.893693	0.805759	0.866168	0.890725	ZBDF2
cg19366042	2	207127364	0.919393	0.95046	0.933319	0.925503	0.832473	0.869351	0.862669	0.770306	0.801871	0.764496	0.821453	0.932947	0.937382	0.865165	0.940984	0.95785	ZBDF2
cg09448460	2	207129158	0.7239	0.727163	0.75655	0.762422	0.506642	0.535304	0.528983	0.365758	0.374991	0.456309	0.399009	0.620147	0.556463	0.618749	0.416069	0.742172	ZBDF2
cg10583266	2	207136184	0.716863	0.761391	0.728318	0.68169	0.44261	0.40598	0.439355	0.537591	0.521402	0.497855	0.492185	0.695169	0.767509	0.714274	1	0.653406	ZBDF2
cg18772071	4	89618324	0.0395189	0.0188172	0.0335335	0.0515192	0.484899	0.525631	0.469785	0.391487	0.40038	0.430084	0.458021	0.0211099	0.0370776	0.0191871	0.14372	0.011624	NAP1L5
cg17635114	4	89618411	0.0550886	0.0339534	0.0668421	0.0471673	0.536862	0.529236	0.511982	0.417222	0.480579	0.46753	0.418685	0.0432023	0.0801373	0.229982	0.0189249	0.0172902	NAP1L5
cg05065100	4	89618533	0.111137	0.0954734	0.105718	0.108515	0.516046	0.531101	0.501636	0.523189	0.510451	0.474537	0.518179	0.0824788	0.0979473	0.197551	0.116451	0.0575406	NAP1L5
cg12759554	4	89618637	0.118888	0.150555	0.142617	0.134014	0.435197	0.428094	0.449914	0.45116	0.466284	0.43435	0.430655	0.103299	0.118247	0.21856	0.206004	0.0913245	NAP1L5
cg01578057	4	89618667	0.0668453	0.0896742	0.0966304	0.0721245	0.429836	0.431615	0.425883	0.403172	0.442963	0.432205	0.409965	0.0393167	0.0565938	0.159869	0.039028	0.0316249	NAP1L5
cg27150681	4	89618861	0.131607	0.146407	0.138314	0.131337	0.678306	0.656609	0.685699	0.698207	0.683572	0.668913	0.649837	0.137029	0.155959	0.403834	0.100704	0.071066	NAP1L5
cg23954636	4	89618982	0.139491	0.159324	0.169376	0.163131	0.570835	0.53811	0.553232	0.549231	0.558206	0.536549	0.516652	0.104182	0.173128	0.309418	0.0807816	0.0877598	NAP1L5
cg01174175	4	89619014	0.115798	0.13917	0.163469	0.139633	0.608987	0.612472	0.606237	0.589334	0.610089	0.592775	0.575349	0.0484654	0.153835	0.394387	0.036035	0.0107512	NAP1L5
cg06617468	4	89619023	0.087947	0.138961	0.145543	0.14347	0.635423	0.626607	0.631417	0.599029	0.631613	0.624184	0.577651	0.059258	0.13814	0.372666	0.0415978	0.00596679	NAP1L5
cg18607468	4	89619030	0.192636	0.241703	0.249421	0.250707	0.695733	0.679301	0.672582	0.651805	0.631077	0.635299	0.627836	0.20194	0.244128	0.416186	0.193634	0.181073	NAP1L5
cg11300971	4	89619038	0.135876	0.152703	0.124901	0.166271	0.73239	0.724571	0.730309	0.710146	0.687754	0.690503	0.672519	0.113815	0.148599	0.31983	0.105652	0.0697905	NAP1L5
cg19151808	4	89619051	0.0507291	0.0590454	0.0764665	0.0673681	0.662666	0.626465	0.608964	0.619826	0.623419	0.613366	0.588298	0.057023	0.0696505	0.287994	0	0.0321344	NAP1L5
cg01026744	4	89619053	0.127605	0.125737	0.115904	0.13376	0.59403	0.591436	0.610261	0.579289	0.574163	0.550151	0.531563	0.103165	0.111886	0.298494	0.0710169	0.0677449	NAP1L5
cg13610072	4	89619085	0.143511	0.189285	0.163129	0.146431	0.627263	0.574217	0.626682	0.60584	0.614776	0.606108	0.555086	0.126675	0.124849	0.317138	0.0557305	0.0912287	NAP1L5
cg18872973	6	3849095	0.528384	0.348739	0.570952	0.423373	0.604714	0.593721	0.603805	0.622419	0.580009	0.639406	0.545176	0.505737	0.60136	0.422061	0.473886	0.516102	FAM50B
cg17739279	6	3849190	0.658162	0.230665	0.671174	0.345427	0.701309	0.698795	0.708507	0.678168	0.614769	0.728964	0.658465	0.536217	0.702234	0.445908	0.496241	0.507715	FAM50B
cg18656763	6	3849235	0.375114	0.151666	0.404085	0.17888	0.496513	0.50831	0.494607	0.451036	0.429205	0.453246	0.465336	0.330239	0.436907	0.269425	0.255511	0.257496	FAM50B
cg01570885	6	3849272	0.453255	0.1742	0.423126	0.23124	0.523947	0.527184	0.51497	0.485821	0.441588	0.485363	0.486193	0.383072	0.477366	0.2937	0.377144	0.279456	FAM50B
cg09821214	6	3849277	0.459099	0.240347	0.484382	0.257662	0.539673	0.525054	0.515784	0.494112	0.471539	0.482303	0.472532	0.451256	0.532767	0.34339	0.442911	0.322561	FAM50B
cg07898446	6	3849294	0.430462	0.101735	0.419919	0.124574	0.518097	0.532763	0.530399	0.420828	0.425442	0.453707	0.460475	0.333854	0.495021	0.262223	0.266358	0.211234	FAM50B
cg25195497	6	3849327	0.47733	0.174266	0.522556	0.208969	0.634837	0.620435	0.613267	0.548803	0.481722	0.555776	0.473624	0.421472	0.536068	0.342883	0.345465	0.284985	FAM50B
cg21740964	6	3849331	0.441827	0.168496	0.456024	0.193115	0.617775	0.584979	0.581851	0.525484	0.453302	0.535054	0.460479	0.409917	0.494169	0.354399	0.314708	0.247385	FAM50B
cg13289019	6	3849350	0.409681	0.120119	0.406011	0.128897	0.453626	0.467257	0.458442	0.370788	0.410095	0.442623	0.41518	0.318852	0.448647	0.279944	0.276707	0.225809	FAM50B
cg12840312	6	3849381	0.463155	0.12554	0.446736	0.13727	0.570225	0.569697	0.581966	0.507685	0.522526	0.519843	0.520577	0.392071	0.493183	0.30653	0.219892	0.248817	FAM50B
cg01905633	6	3849391	0.384322	0.106269	0.378976	0.108931	0.529198	0.521172	0.506929	0.461256	0.441436	0.468618	0.427544	0.294575	0.395712	0.229476	0.157725	0.182829	FAM50B
cg21177626	6	3849411	0.331127	0.0425623	0.373945	0.0879217	0.515352	0.46906	0.490812	0.330478	0.381574	0.339288	0.427696	0.224082	0.377683	0.186714	0.190206	0.109146	FAM50B
cg03954573	6	3849434	0.496166	0.213334	0.480246	0.219419	0.597752	0.577175	0.593109	0.556762	0.537028	0.536684	0.543867	0.441666	0.521186	0.382807	0.459341	0.303794	FAM50B
cg19362611	6	3849442	0.516607	0.195215	0.506394	0.196924	0.610558	0.569853	0.593158	0.570372	0.533445	0.559988	0.509801	0.445852	0.553408	0.347912	0.443578	0.270358	FAM50B
cg18197332	6	3849458	0.503188	0.105008	0.439872	0.130381	0.635397	0.609995	0.612103	0.55762	0.55547	0.56023	0.53216	0.373284	0.495374	0.296977	0.346972	0.220657	FAM50B
cg04447621	6	3849475	0.471336	0.120929	0.470444	0.129083	0.617099	0.5916	0.597165	0.495953	0.463965	0.500355	0.485585	0.35261	0.482308	0.330012	0.234193	0.223091	FAM50B
cg23835083	6	3849536	0.479221	0.188713	0.444711	0.19734	0.598419	0.578334	0.571975	0.566474	0.55462	0.531851	0.504943	0.440224	0.544832	0.378331	0.387411	0.259961	FAM50B
cg18487516	6	3849542	0.489908	0.140355	0.463586	0.153957	0.628355	0.605827	0.604068	0.565738	0.551014	0.562209	0.553182	0.437854	0.500753	0.36351	0.431648	0.247016	FAM50B
cg12497786	6	3849577	0.563545	0.101759	0.398807	0.0990476	0.620235	0.676714	0.664428	0.612023	0.643265	0.634066	0.607019	0.361485	0.445937	0.292247	0.326522	0.215804	FAM50B
cg03202897	6	3849688	0.422562	0.273437	0.443175	0.274495	0.513727	0.486742	0.487598	0.512957	0.468876	0.525617	0.480739	0.472971	0.53614	0.405469	0.438125	0.354377	FAM50B
cg21153160	6	3849690	0.346318	0.0645884	0.332252	0.0863825	0.498721	0.485724	0.460817	0.407248	0.428612	0.449998	0.415778	0.303527	0.419213	0.287249	0.263096	0.210373	FAM50B
cg25073793	6	3849702	0.411436	0.207762	0.377267	0.20074	0.492712	0.470678	0.484401	0.490927	0.466569	0.469508	0.487159	0.417714	0.472199	0.34647	0.477503	0.291315	FAM50B
cg27445347	6	3849801	0.471029	0.271558	0.466806	0.25424	0.536776	0.514196	0.54928	0.565075	0.52595	0.552199	0.462581	0.476648	0.563069	0.401594	0.372947	0.354898	FAM50B
cg13101072	6	3849818	0.438075	0.252394	0.422907	0.226825	0.546633	0.520683	0.512673	0.600597	0.529883	0.607181	0.491428	0.462535	0.553474	0.350438	0.427072	0.343174	FAM50B
cg17865602	6	144328482	0.361252	0.196868	0.217058	0.265055	0.609889	0.547946	0.624461	0.526959	0.384345	0.539084	0.549129	0.335448	0.471368	0.339473	0.193548	0.134891	PLAGL1
cg25350411	6	144328917	0.336025	0.0587035	0.0850574	0.115169	0.551279	0.539172	0.564519	0.498599	0.450062	0.43552	0.446427	0.118128	0.496307	0.20656	0.111136	0.0507161	PLAGL1
cg07077459	6	144329052	0.370916	0.0280505	0.0682401	0.0433429	0.623477	0.61738	0.644295	0.638709	0.599675	0.621259	0.585301	0.029688	0.603959	0.284099	0.00402464	0.018991	PLAGL1
cg22378065	6	144329172	0.199819	0.0393375	0.0697056	0.0958874	0.599166	0.586659	0.587995	0.599585	0.583133	0.588834	0.543288	0.0633939	0.60671	0.383287	0.0114704	0	PLAGL1
cg10007452	6	144329331	0.452534	0.12661	0.185025	0.206633	0.532866	0.531164	0.52056	0.489968	0.487095	0.492749	0.48342	0.0688982	0.530625	0.408261	0.0261819	0.0416836	PLAGL1
cg22352234	6	144329382	0.306849	0.0624059	0.127641	0.136589	0.567225	0.5713	0.583333	0.594638	0.610464	0.596491	0.573772	0.0500266	0.606673	0.408092	0.0265981	0.027517	PLAGL1
cg00702231	6	144329473	0.146679	0.0460186	0.0993893	0.0635125	0.626951	0.624245	0.63384	0.59598	0.625006	0.611177	0.583689	0.0446055	0.667141	0.357284	0.0103493	0.0163549	PLAGL1
cg12757684	6	144329485	0.20868	0.0568928	0.104719	0.0639494	0.496857	0.495817	0.507098	0.51567	0.510384	0.501865	0.473071	0.0237339	0.546983	0.28053	0.00431593	0.0215259	PLAGL1
cg21952820	6	144329732	0.710209	0.526425	0.494045	0.44685	0.679362	0.537547	0.587696	0.648096	0.754232	0.639101	0.724088	0.492852	0.789509	0.499638	0.340715	0.402576	PLAGL1
cg05326984	6	144329766	0.493713	0.261613	0.228954	0.146803	0.597869	0.610455	0.628567	0.601661	0.615963	0.572477	0.58263	0.304179	0.627776	0.339433	0.065828	0.170885	PLAGL1
cg08263357	6	144329780	0.495437	0.268533	0.269251	0.224905	0.613247	0.575875	0.594739	0.628279	0.596541	0.580787	0.606754	0.301654	0.592588	0.378296	0.114916	0.228677	PLAGL1
cg11532302	6	144329789	0.575797	0.274413	0.273258	0.176159	0.650738	0.613345	0.620084	0.735771	0.696799	0.648382	0.64861	0.307692	0.661417	0.306949	0.0814406	0.158181	PLAGL1
cg27216384	6	144329802	0.507742	0.379632	0.337737	0.262496	0.568301	0.529028	0.559747	0.518897	0.520387	0.494276	0.491079	0.305013	0.539995	0.315556	0.137263	0.252752	PLAGL1
cg17895149	6	144329829	0.323152	0.192908	0.210403	0.175199	0.520033	0.493321	0.543745	0.576886	0.498268	0.507353	0.484422	0.235892	0.426192	0.281348	0.0936044	0.1657	PLAGL1
cg12625139	6	160426951	0.70035	0.709573	0.64009	0.488826	0.767082	0.744951	0.784931	0.621989	0.738104	0.60982	0.655544	0.591077	0.698184	0.570669	0.359115	0.599133	IGF2R
cg08350488	6	160427501	0.172574	0.278549	0.15911	0.0876232	0.384712	0.36237	0.317156	0.202453	0.28734	0.286721	0.254724	0.158107	0.293713	0.187284	0.0635433	0.0949002	IGF2R
cg23742152	7	50849805	0.642237	0.160277	0.268098	0.218691	0.692064	0.692688	0.650159	0.690536	0.718832	0.646715	0.580863	0.433741	0.387832	0.393728	0.298146	0.403757	GRB10
cg08835688	7	50849931	0.394139	0.152707	0.263639	0.187385	0.614746	0.606651	0.596165	0.543497	0.566894	0.53862	0.493229	0.289838	0.209143	0.327626	0.187903	0.152265	GRB10
cg12903171	7	50850564	0.0991134	0.0844149	0.0878831	0.107586	0.471146	0.457826	0.468448	0.417996	0.430081	0.413576	0.331136	0.101319	0.0856627	0.173229	0.0426827	0.0573562	GRB10
cg24977055	7	50850870	0.0808438	0.0523593	0.108189	0.120171	0.50983	0.524143	0.50725	0.458092	0.455944	0.48911	0.457207	0.178129	0.129777	0.264728	0.172575	0.0454958	GRB10
cg19107595	7	94285642	0.0921558	0.100913	0.0817619	0.0857604	0.512316	0.469342	0.507742	0.495645	0.494676	0.468562	0.463339	0.0806737	0.53693	0.162873	0.0769669	0.480704	PEG10
cg19924104	7	94285672	0.0551762	0.064694	0.078577	0.077086	0.489132	0.485958	0.481888	0.388493	0.408671	0.412279	0.40427	0.0710568	0.50855	0.173108	0.12285	0.442919	PEG10
cg11589966	7	94285685	0.116309	0.125562	0.123334	0.126108	0.541145	0.512145	0.542374	0.47064	0.50554	0.514437	0.498256	0.0512844	0.555707	0.244692	0.0579513	0.507895	PEG10
cg27435646	7	94285712	0.055708	0.044682	0.0615335	0.0620669	0.520597	0.538513	0.522251	0.506977	0.532029	0.511978	0.508511	0.0578999	0.54276	0.167212	0.0234105	0.529547	PEG10
cg01566785	7	94285745	0.0591315	0.0294813	0.0350695	0.0148555	0.539439	0.52623	0.540032	0.47735	0.518415	0.498379	0.487485	0.0396841	0.525254	0.157384	0.022683	0.509062	PEG10
cg05819130	7	94285759	0.165385	0.195113	0.191915	0.211102	0.603593	0.58402	0.601148	0.556208	0.574378	0.570009	0.55145	0.136786	0.595417	0.27116	0.162363	0.564562	PEG10
cg10105290	7	94285768	0.105667	0.101578	0.110005	0.101531	0.596	0.591005	0.560328	0.558989	0.573466	0.549	0.548009	0.068787	0.559859	0.191268	0.0611214	0.571491	PEG10
cg19079047	7	94285777	0.0507283	0.0220227	0.0415658	0.0576227	0.471692	0.475925	0.462421	0.344285	0.382911	0.392275	0.361065	0.0219367	0.448351	0.14469	0.0122497	0.374689	PEG10
cg02965180	7	94285784	0.0719755	0.03722	0.065465	0.0754015	0.566866	0.585535	0.567912	0.539697	0.550658	0.535839	0.537114	0.0433208	0.579694	0.213467	0.00945323	0.521919	PEG10
cg05277165	7	94285814	0.11082	0.119822	0.154325	0.141212	0.524258	0.511566	0.524406	0.477015	0.485737	0.44236	0.461478	0.0348142	0.532928	0.248536	0.0442877	0.463424	PEG10
cg13660372	7	94285873	0.0923477	0.105723	0.0851663	0.154658	0.503219	0.494149	0.486857	0.434279	0.435105	0.427814	0.409846	0.0474984	0.474812	0.158152	0.0190024	0.43381	PEG10
cg06674062	7	94285887	0.0878954	0.0918177	0.089775	0.117719	0.448807	0.42764	0.435345	0.40636	0.414504	0.348788	0.365477	0.0483981	0.442735	0.157359	0.0515807	0.437596	PEG10
cg21778340	7	94285902	0.061919	0.0295575	0.0488604	0.0673584	0.543179	0.516509	0.517691	0.050597	0.458426	0.396372	0.380688	0.0381228	0.485973	0.0891099	0.0374235	0.46336	PEG10
cg07921535	7	94285911	0.00777512	0.00182371	0	0.0139353	0.377624	0.375673	0.379058	0.10973	0.210581	0.178719	0.188797	0.02	0.323592	0.0737761	0.0388848	0.206031	PEG10
cg09910998	7	94285942	0.106131	0.0985119	0.113704	0.0993852	0.555654	0.535718	0.54833	0.483579	0.506197	0.518429	0.492255	0.0661734	0.538689	0.183807	0.0909734	0.49284	PEG10
cg27393730	7	94285951	0.183892	0.19421	0.200391	0.180426	0.579911	0.568543	0.603175	0.530533	0.566501	0.524585	0.536729	0.118453	0.555489	0.239949	0.176739	0.523241	PEG10
cg08291000	7	94285960	0.10133	0.102749	0.103268	0.105361	0.521629	0.50197	0.527209	0.459918	0.468015	0.444945	0.420201	0.0627855	0.478878	0.180908	0.0739617	0.453592	PEG10
cg27230044	7	94285993	0.0426373	0.0452334	0.0592906	0.0552585	0.529097	0.498017	0.489743	0.463635	0.479973	0.419022	0.434157	0.00480687	0.496089	0.129011	0.0270161	0.42871	PEG10
cg24885794	7	94286086	0.0860788	0.0768379	0.0864255	0.0930978	0.470904	0.480138	0.474765	0.428946	0.438536	0.408815	0.356513	0.0668302	0.45081	0.14097	0.109487	0.40814	PEG10
cg26997085	7	94286110	0.0760448	0.0796547	0.080334	0.0985644	0.494878	0.490447	0.482603	0.446707	0.441525	0.408519	0.39371	0.053887	0.444063	0.134608	0.0889259	0.432303	PEG10
cg22331138	7	94286131	0.0934218	0.0676322	0.111758	0.0971356	0.626366	0.631958	0.610534	0.596015	0.595601	0.54878	0.581995	0.0544846	0.553303	0.222395	0.120476	0.544942	PEG10
cg16492735	7	94286208	0.0917562	0.0804051	0.096705	0.107378	0.615322	0.60241	0.608692	0.562597	0.579335	0.546073	0.528746	0.0490344	0.54695	0.224271	0.0699069	0.557188	PEG10
cg09512080	7	94286219	0.106639	0.108658	0.116744	0.116769	0.578903	0.575729	0.573299	0.560016	0.542209	0.519054	0.493611	0.0707534	0.523762	0.22569	0.0600736	0.538907	PEG10
cg00906934	7	94286232	0.0983015	0.0961859	0.09562	0.0864221	0.544306	0.543375	0.524641	0.479564	0.495517	0.454213	0.429668	0.0515583	0.543806	0.177976	0.0471131	0.452448	PEG10
cg26503018	7	94286243	0.119778	0.125463	0.12044	0.133448	0.585573	0.588662	0.593719	0.568412	0.535311	0.529276	0.51778	0.0839592	0.529047	0.263664	0.0793752	0.547775	PEG10
cg27120649	7	94286261	0.0187589	0.0172552	0.0324193	0.0285388	0.435804	0.46478	0.444944	0.256375	0.333086	0.320792	0.295043	0.012936	0.4079	0.0759788	0.0428824	0.381093	PEG10
cg21771834	7	94286263	0.114914	0.122338	0.146331	0.145706	0.533783	0.531001	0.546897	0.548975	0.54338	0.540068	0.526562	0.0776838	0.520086	0.336478	0.0790187	0.525913	PEG10
cg27001184	7	94286267	0.102221	0.100687	0.142704	0.123736	0.593086	0.593252	0.582715	0.601542	0.582072	0.561245	0.570872	0.0568595	0.581633	0.322823	0.0523826	0.577128	PEG10
cg23342787	7	94286294	0.102117	0.0916376	0.138379	0.107548	0.637869	0.605501	0.628978	0.554794	0.564115	0.577699	0.58119	0.0460074	0.585519	0.288329	0.0276573	0.554604	PEG10
cg14873490	7	94286304	0.0327037	0.0344213	0.0554932	0.051999	0.562774	0.564489	0.530619	0.479374	0.475792	0.456366	0.456801	0.0169322	0.518178	0.184715	0.0202743	0.497534	PEG10
cg03384175	7	94286343	0.0834515	0.0681463	0.0879903	0.0881053	0.592102	0.605005	0.601549	0.574661	0.575509	0.552009	0.528559	0.0479195	0.572943	0.199255	0.0150278	0.531423	PEG10
cg11985632	7	94286351	0.0861365	0.0652209	0.0866227	0.0980996	0.650475	0.606957	0.632496	0.630885	0.591315	0.552219	0.547491	0.0542798	0.567292	0.218435	0.0612545	0.543674	PEG10
cg13797824	7	94286362	0.0988234	0.0814833	0.107183	0.11029	0.580858	0.584775	0.599244	0.596254	0.566186	0.574663	0.54344	0.0646593	0.543133	0.231012	0.0590411	0.533053	PEG10
cg11175683	7	94286420	0.0660293	0.0555595	0.0883518	0.0656382	0.574643	0.579629	0.57311	0.596562	0.554557	0.54068	0.563243	0.0387815	0.570979	0.216913	0.102997	0.523833	PEG10
cg04521244	7	94286431	0.083054	0.0746988	0.0928501	0.0891018	0.590606	0.566526	0.575856	0.592645	0.568891	0.571604	0.548881	0.0344213	0.546819	0.243156	0.0383722	0.551567	PEG10
cg11562309	7	94286473	0.070028	0.057122	0.0840704	0.0633104	0.554978	0.563863	0.562365	0.541604	0.527752	0.488409	0.533242	0.0778899	0.518373	0.207337	0.0674841	0.425739	PEG10
cg18898992	7	94286484	0.0945652	0.0723506	0.0724644	0.081413	0.562406	0.580378	0.563431	0.536278	0.500597	0.554828	0.550576	0.0695451	0.533313	0.235253	0.0415967	0.496246	PEG10
cg05096321	7	94286511	0.126492	0.121748	0.142796	0.121404	0.53975	0.535855	0.528629	0.566848	0.54268	0.546802	0.506467	0.113911	0.543403	0.313324	0.22882	0.510764	PEG10
cg19663555	7	94286521	0.119078	0.114573	0.136495	0.123554	0.522482	0.520783	0.520573	0.566121	0.526136	0.513161	0.532988	0.0563893	0.553973	0.334569	0.0839154	0.541485	PEG10
cg06695761	7	94286526	0.105146	0.113156	0.119174	0.0996168	0.524956	0.500925	0.522781	0.550797	0.520942	0.503578	0.506342	0.102278	0.532024	0.297105	0.0814223	0.532562	PEG10
cg21853542	7	94286559	0.0676747	0.0819833	0.0814688	0.091271	0.558607	0.534089	0.539245	0.597379	0.568766	0.522222	0.531431	0.0539626	0.590159	0.301349	0.0393416	0.56326	PEG10
cg04634483	7	94286632	0.102533	0.0881239	0.110242	0.103851	0.496236	0.479832	0.509033	0.524084	0.494233	0.503555	0.470638	0.0671351	0.507767	0.28591	0.0608841	0.520468	PEG10
cg09890341	7	94286650	0.0743814	0.0788902	0.0724483	0.0750806	0.585494	0.569489	0.586856	0.559895	0.554894	0.535177	0.557783	0.0663378	0.525287	0.18351	0.036916	0.511744	PEG10
cg20041873	7	94286669	0.0799903	0.071095	0.0824039	0.101165	0.611435	0.601887	0.636511	0.564653	0.541087	0.599688	0.538917	0.0653757	0.546951	0.18967	0	0.540994	PEG10
cg03436478	7	94286760	0.0414145	0.0440836	0.0531692	0.0666693	0.567761	0.548888	0.542175	0.551261	0.521513	0.463029	0.466051	0.0820714	0.504788	0.156947	0.058018	0.507393	PEG10
cg05509218	7	94286793	0.0766716	0.0927215	0.0731831	0.0841625	0.6186	0.626859	0.618104	0.634936	0.593035	0.502285	0.515034	0.0700828	0.572411	0.258197	0.0686595	0.573097	PEG10
cg22924867	7	94286834	0.076496	0.0782645	0.0714281	0.077388	0.545104	0.532437	0.523941	0.493647	0.493216	0.468123	0.454268	0.0549061	0.486723	0.151302	0.0787036	0.488902	PEG10
cg01169624	7	94286936	0.105692	0.0697251	0.0747006	0.0775157	0.681575	0.610038	0.606211	0.615628	0.585185	0.593259	0.589834	0.0952006	0.609889	0.204194	0.236614	0.53262	PEG10
cg03682823	7	94286953	0.112942	0.104352	0.118207	0.111857	0.529697	0.520568	0.547147	0.484937	0.495066	0.487201	0.457872	0.0624165	0.519622	0.244662	0.112229	0.525029	PEG10
cg18139769	7	94286955	0.137101	0.130651	0.135642	0.127397	0.543435	0.522988	0.543298	0.504426	0.508426	0.477202	0.474445	0.0872653	0.520538	0.266709	0.101141	0.533145	PEG10
cg12397924	7	94287186	0.0359488	0.0206555	0.0445011	0.0371813	0.457815	0.45125	0.443034	0.341287	0.373759	0.355377	0.343329	0.0215799	0.451512	0.130595	0.00653932	0.397006	PEG10
cg15696408	7	94287211	0.0295115	0.0253863	0.0365076	0.0294202	0.366995	0.346114	0.346429	0.177212	0.218061	0.246638	0.219	0.0601019	0.305977	0.0906866	0.0640472	0.290817	PEG10
cg22820921	7	94287242	0.0258758	0.0222525	0.0424098	0.0290474	0.475205	0.456968	0.445687	0.283551	0.320191	0.326149	0.308022	0.00923298	0.433568	0.107894	0.00346021	0.371582	PEG10
cg24941047	7	130130588	0.248996	0.271584	0.214471	0.32656	0.664112	0.689812	0.666833	0.734803	0.744418	0.686372	0.678034	0.259046	0.259367	0.380967	0.0940099	0.364721	MEST
cg02501418	7	130130740	0.0916043	0.0786462	0.0853069	0.128091	0.47296	0.511841	0.506211	0.553994	0.565551	0.532335	0.504743	0.0690809	0.0680867	0.204822	0.0482579	0.0593272	MEST
cg08229366	7	130130747	0.0800371	0.0856168	0.127226	0.140849	0.53278	0.674953	0.606135	0.596872	0.594645	0.565511	0.487671	0.0863209	0.0701997	0.257695	0.0638712	0.0725623	MEST
cg07224147	7	130130753	0	0.0105624	0.0148953	0.0247825	0.50709	0.537141	0.528695	0.475174	0.51168	0.508997	0.446957	0.0252525	0.0307526	0.140564	0.0542636	0	MEST
cg27417677	7	130130918	0.0503861	0.0705597	0.0982973	0.13207	0.477649	0.502353	0.496948	0.538904	0.514964	0.494985	0.507658	0.0447675	0.0686007	0.228858	0.0937492	0.0315565	MEST
cg09003373	7	130130995	0.0680793	0.0767691	0.0775337	0.142101	0.412859	0.388728	0.379539	0.390751	0.375242	0.358343	0.339025	0.0601507	0.0525043	0.135163	0.128356	0.0595058	MEST
cg14088957	7	130131085	0.113778	0.1132	0.130189	0.187513	0.417548	0.389546	0.405834	0.39725	0.376056	0.356719	0.361039	0.111488	0.120808	0.179923	0.0933095	0.128112	MEST
cg06100421	7	130131136	0.0978845	0.10451	0.0990914	0.148959	0.458231	0.46443	0.464166	0.418795	0.435064	0.421839	0.378837	0.0790232	0.0864162	0.180122	0.092139	0.068227	MEST
cg20297423	7	130131138	0.0709063	0.090261	0.0999809	0.158269	0.45081	0.431402	0.445102	0.372873	0.419859	0.397769	0.367718	0.0637788	0.0764602	0.155675	0.100336	0.0510564	MEST
cg05369791	7	130131146	0.0410124	0.0304827	0.0459087	0.134182	0.518551	0.469811	0.475225	0.454157	0.436719	0.407681	0.419459	0.0333052	0.0466941	0.190504	0.0158601	0.0109238	MEST
cg08734637	7	130131189	0.0682322	0.0535484	0.0791687	0.242671	0.506206	0.52067	0.50546	0.455042	0.484795	0.48187	0.465862	0.0256959	0.0724943	0.27957	0.015551	0.00280269	MEST
cg13917504	7	130131258	0.140573	0.134411	0.162274	0.263891	0.545031	0.529559	0.532355	0.49486	0.501197	0.485272	0.461135	0.117303	0.126052	0.305468	0.101378	0.103906	MEST
cg25407198	7	130131268	0.0815859	0.0766786	0.100507	0.203877	0.537618	0.541869	0.544331	0.516549	0.493911	0.498368	0.452263	0.0569501	0.0846125	0.2369	0.0375681	0.0475028	MEST
cg21667116	7	130131359	0.0810855	0.0875356	0.073027	0.155403	0.48987	0.448934	0.463696	0.465389	0.422062	0.41381	0.411875	0.0588316	0.0616344	0.17271	0.0626765	0.0638386	MEST
cg23156962	7	130131367	0.0865505	0.0924547	0.107643	0.152047	0.422678	0.420048	0.429679	0.405643	0.388257	0.399441	0.395828	0.0633478	0.0755986	0.16757	0.0284668	0.0715336	MEST
cg04678950	7	130131403	0.0901648	0.0665477	0.110178	0.19138	0.565389	0.551634	0.568437	0.517829	0.50473	0.475426	0.493243	0.0714325	0.0785394	0.214462	0.129449	0.075588	MEST
cg17079325	7	130131480	0.198215	0.171806	0.220854	0.376488	0.567163	0.560097	0.579823	0.524131	0.544843	0.545003	0.520856	0.195666	0.21038	0.417095	0.157629	0.188191	MEST
cg04344875	7	130131484	0.197624	0.169484	0.231316	0.37307	0.621009	0.582086	0.600276	0.59315	0.587898	0.568741	0.548497	0.168142	0.209021	0.421698	0.154569	0.129629	MEST
cg00286878	7	130131633	0.131838	0.135708	0.129522	0.261161	0.615182	0.585102	0.605858	0.557717	0.56603	0.538046	0.495853	0.115521	0.135888	0.292118	0.0930911	0.097928	MEST
cg12347392	7	130131676	0.037813	0.0200987	0.0804173	0.152523	0.58412	0.593076	0.567214	0.534767	0.536268	0.518022	0.524499	0.0409769	0.0447885	0.115774	0.145865	0.0463561	MEST
cg04786207	7	130131691	0.069638	0.0455084	0.0790754	0.167028	0.634677	0.585653	0.608619	0.592602	0.601475	0.545052	0.5035	0.0524105	0.0535314	0.161499	0.0327117	0.0609501	MEST
cg19386484	7	130131709	0.0249355	0.00973021	0.0285799	0.0982031	0.619117	0.571163	0.583404	0.597815	0.580015	0.561323	0.516581	0.0347017	0.0498998	0.133694	0.131183	0.0322102	MEST
cg26708559	7	130131730	0.0936508	0.100101	0.0970066	0.226312	0.576638	0.52776	0.543693	0.51571	0.537383	0.500924	0.457222	0.0833344	0.0998157	0.25278	0.0786675	0.0916088	MEST
cg22705386	7	130131797	0.0840963	0.0942106	0.0875971	0.207826	0.619267	0.619456	0.605826	0.593071	0.55585	0.569957	0.512372	0.0637669	0.0809812	0.207356	0.136063	0.0440046	MEST
cg06212135	7	130131826	0.10051	0.087793	0.0966797	0.235103	0.618575	0.595208	0.616749	0.611354	0.552752	0.563988	0.546738	0.0742256	0.0916494	0.262834	0.112878	0.0352142	MEST
cg10249538	7	130131829	0.0503757	0.0270936	0.0358525	0.212571	0.664795	0.674764	0.673571	0.653675	0.623959	0.626521	0.593233	0.0359906	0.0227635	0.211788	0.0159046	0.0122011	MEST
cg16823958	7	130131869	0.0479896	0.0388514	0.0400314	0.257973	0.708089	0.670935	0.665644	0.655587	0.641197	0.645368	0.6048	0.0322548	0.0416837	0.270601	0.0967599	0.00254229	MEST
cg27338480	7	130131885	0.103602	0.0621349	0.0899504	0.351691	0.622337	0.603793	0.648688	0.605687	0.599965	0.613623	0.591936	0.0609232	0.0487112	0.346102	0.0429993	0.00261946	MEST
cg09080913	7	130131887	0.0750782	0.0460945	0.0752082	0.314573	0.665135	0.671998	0.66753	0.672538	0.638862	0.672601	0.649673	0.0801691	0.100754	0.337964	0.0820728	0.0255009	MEST
cg13104298	7	130131905	0.065956	0.0322155	0.0779051	0.31374	0.680967	0.674014	0.687949	0.653629	0.640052	0.650594	0.621508	0.04556	0.0403596	0.293365	0	0	MEST
cg07315018	7	130131916	0.108334	0.0613208	0.108457	0.375296	0.621383	0.5964	0.627458	0.551336	0.592043	0.562426	0.553614	0.0728235	0.0843944	0.332013	0.0359686	0.00621235	MEST
cg20050761	7	130131923	0.0988508	0.0629072	0.134969	0.353369	0.548549	0.513838	0.507596	0.496444	0.501629	0.502281	0.499597	0.0879577	0.0996027	0.372103	0.0190133	0.0131725	MEST
cg07870293	7	130131931	0.147479	0.108233	0.167498	0.400014	0.521129	0.548705	0.551136	0.516171	0.528931	0.542301	0.518785	0.144568	0.150551	0.399678	0.0314167	0.0357316	MEST
cg05556276	7	130132161	0.136757	0.0762016	0.171369	0.409328	0.568318	0.573884	0.571115	0.563213	0.588728	0.581957	0.564932	0.113486	0.131096	0.37647	0.0217588	0.0167874	MEST
cg17580798	7	130132199	0.0477192	0.0233469	0.0684799	0.276805	0.609053	0.611782	0.620551	0.598916	0.600691	0.580373	0.576529	0.0398872	0.0431101	0.273575	0.0330159	0	MEST
cg05862114	7	130132259	0.170732	0.163606	0.184988	0.321827	0.585783	0.579062	0.595416	0.577557	0.576368	0.549395	0.551012	0.199209	0.198526	0.293601	0.214847	0.180107	MEST
cg01784351	7	130132265	0.0222916	0.0035057	0.0315653	0.167012	0.549443	0.542604	0.548613	0.50387	0.484692	0.476424	0.513997	0.018816	0.0238214	0.166362	0.0300115	0	MEST
cg27589003	7	130132286	0.0694948	0.0525687	0.0757999	0.270972	0.48692	0.498593	0.517027	0.381401	0.388782	0.404127	0.402583	0.0359513	0.0342152	0.199576	0.0101608	0.0123201	MEST
cg19344806	7	130132298	0.13392	0.118688	0.156495	0.276496	0.602884	0.601037	0.604064	0.604632	0.609708	0.566899	0.554927	0.132525	0.171636	0.274168	0.0320513	0.1008	MEST
cg23714917	7	130132305	0.134407	0.120662	0.134175	0.423275	0.636324	0.626336	0.638805	0.60719	0.588549	0.61719	0.584481	0.0793206	0.0872658	0.440828	0.0313926	0.0195126	MEST
cg21200654	7	130132319	0.120425	0.0933595	0.109863	0.317694	0.642511	0.624592	0.631455	0.596416	0.582944	0.538497	0.533053	0.0609426	0.0886312	0.340671	0.0593067	0.0377838	MEST
cg25519926	7	130132360	0.0491907	0.0539191	0.0578158	0.191969	0.587646	0.575123	0.578681	0.591553	0.595795	0.578932	0.555784	0.0361965	0.0519295	0.286244	0.0382464	0.0265885	MEST
cg22592140	7	130132419	0.0585427	0.0536015	0.0709384	0.129854	0.482148	0.465316	0.461848	0.440099	0.420233	0.373935	0.394763	0.0340072	0.0305953	0.137072	0.0446224	0.0213609	MEST
cg03588221	7	130132422	0.0986949	0.104501	0.10287	0.248649	0.582765	0.564835	0.575323	0.570756	0.552324	0.500348	0.51895	0.0792721	0.0733767	0.29231	0.0562887	0.0512134	MEST
cg13986840	7	130132453	0.0721999	0.0774089	0.0882404	0.149075	0.483202	0.493999	0.455309	0.391989	0.383153	0.383935	0.342694	0.0263418	0.0398114	0.117284	0.0328803	0.043113	MEST
cg14952237	7	130132790	0.112506	0.0988363	0.113834	0.261921	0.668086	0.625098	0.660146	0.595786	0.622213	0.597305	0.600567	0.0815726	0.102199	0.257019	0.142649	0.0500919	MEST
cg05260959	7	130133110	0.106129	0.0994314	0.117754	0.21589	0.600646	0.560551	0.561647	0.535837	0.530331	0.518571	0.530529	0.0891252	0.105555	0.274175	0.0978473	0.0679911	MEST
cg25780543	7	154862770	0.422624	0.290774	0.26556	0.283541	0.377989	0.3673	0.345745	0.349358	0.279877	0.286444	0.313159	0.306141	0.334712	0.344627	0.191955	0.299018	HTR5A
cg00852398	7	154862969	0.450214	0.430659	0.276532	0.413615	0.574162	0.523159	0.559215	0.43656	0.476488	0.436613	0.540429	0.307665	0.418324	0.392735	0.150062	0.365074	HTR5A
cg25058023	7	154863176	0.752821	0.308239	0.334862	0.442464	0.564005	0.530473	0.583092	0.490198	0.544051	0.57971	0.521767	0.398408	0.390769	0.338043	0.279751	0.52102	HTR5A
cg03024742	7	154863244	0.422999	0.466557	0.578887	0.372606	0.598567	0.55428	0.627154	0.57198	0.55599	0.511078	0.603757	0.402478	0.423304	0.429942	0.398243	0.463312	HTR5A
cg10538202	7	154863338	0.220824	0.225999	0.206185	0.317762	0.384121	0.412967	0.422704	0.252092	0.271087	0.161596	0.355465	0.232228	0.249571	0.298491	0.136263	0.186244	HTR5A
cg09623773	7	154863381	0.162085	0.195019	0.22404	0.30941	0.329603	0.408152	0.393187	0.351435	0.30739	0.218119	0.192667	0.233663	0.298824	0.334149	0.249755	0.220823	HTR5A
cg13346869	8	37605517	0.114809	0.102115	0.0952602	0.103686	0.506785	0.512024	0.481054	0.440301	0.407827	0.367235	0.331536	0.0765579	0.0934797	0.177928	0.127672	0.0482691	LOC728024/ERLIN2
cg05020125	8	37605552	0.112206	0.125618	0.080129	0.0881373	0.446079	0.435816	0.415966	0.355957	0.350115	0.343659	0.323037	0.0742627	0.0897854	0.180027	0.0868142	0.039537	LOC728024/ERLIN2
cg21505509	8	37605717	0.0580428	0.119887	0.0810523	0.0722685	0.376025	0.520459	0.451823	0.435408	0.433763	0.38442	0.392568	0.0464296	0.0839541	0.159821	0.133731	0.0343653	LOC728024/ERLIN2
cg08247852	8	37605783	0.056026	0.0926689	0.112958	0.0903203	0.427524	0.445745	0.435693	0.443123	0.372915	0.397078	0.374109	0.0645713	0.0622836	0.165816	0.204759	0.0303572	LOC728024/ERLIN2
cg09188212	8	37605936	0.371916	0.306582	0.479346	0.380901	0.513771	0.524423	0.562977	0.473336	0.444571	0.409201	0.348503	0.257655	0.418543	0.490422	0.224043	0.306577	LOC728024/ERLIN2
cg00450319	8	37605978	0.127957	0.144871	0.136038	0.100183	0.408101	0.438568	0.434917	0.366075	0.332251	0.417135	0.38546	0.0591968	0.111195	0.17053	0.107643	0.0599127	LOC728024/ERLIN2
cg21926091	8	141108607	0.26096	0.110601	0.148168	0.153467	0.580965	0.602882	0.600816	0.553454	0.593162	0.502842	0.556829	0.140302	0.10729	0.231781	0.210024	0.0737708	PEG13/TRAPPC9
cg22502459	8	141108998	0.100628	0.0861432	0.12159	0.121662	0.594165	0.606054	0.602827	0.601465	0.586411	0.571634	0.601871	0.0941784	0.0765952	0.260056	0.0382803	0.0412701	PEG13/TRAPPC9
cg13713522	8	141109051	0.0178323	0	0.0525409	0.044376	0.702093	0.717151	0.717766	0.686725	0.653456	0.651011	0.676223	0.019185	0.0162162	0.259526	0.0945559	0	PEG13/TRAPPC9
cg07878171	8	141109731	0.129041	0.067405	0.105719	0.0919186	0.556528	0.584391	0.554598	0.546736	0.611368	0.617276	0.521372	0.101938	0.0978929	0.262614	0.130688	0.0509449	PEG13/TRAPPC9
cg03803002	8	141110260	0.714627	0.670702	0.550667	0.466916	0.670363	0.684384	0.694044	0.704496	0.642387	0.620087	0.636437	0.500811	0.493515	0.474418	0.50384	0.612239	PEG13/TRAPPC9
cg00155882	8	141110747	0.32728	0.362272	0.212415	0.268679	0.540435	0.502269	0.47931	0.622758	0.491262	0.441694	0.500779	0.292638	0.263733	0.288886	0.186078	0.213315	PEG13/TRAPPC9
cg22807877	8	141110900	0.348867	0.280203	0.160305	0.24682	0.501868	0.477347	0.494209	0.618772	0.519386	0.450008	0.481395	0.205067	0.163311	0.241979	0.134201	0.168321	PEG13/TRAPPC9
cg08626916	8	141111080	0.288414	0.341703	0.265121	0.310998	0.623468	0.597148	0.533261	0.814789	0.67984	0.627494	0.731256	0.268865	0.264595	0.340155	0.25153	0.187306	PEG13/TRAPPC9
cg14127626	9	98075481	0.047962	0.03407	0.0442775	0.0542522	0.520659	0.530116	0.474435	0.495512	0.418935	0.490918	0.475303	0.0400916	0.0540521	0.215624	0.0795285	0.0228554	FANCC
cg21891967	9	98075492	0.0842421	0.0829128	0.0894669	0.0762387	0.525381	0.518588	0.496183	0.511353	0.47282	0.499308	0.465742	0.0681818	0.0751085	0.204923	0.0600437	0.0524939	FANCC
cg02722214	10	121578137	0.606303	0.0661626	0.479455	0.164302	0.605375	0.619607	0.607076	0.549565	0.600434	0.569662	0.542216	0.437505	0.474739	0.396717	0.301378	0.212587	INPP5Fv2
cg20365618	10	121578384	0.498712	0.173642	0.369604	0.220226	0.526544	0.557232	0.530498	0.540526	0.588701	0.537462	0.523183	0.39865	0.43838	0.414564	0.369705	0.236777	INPP5Fv2
cg25045785	10	121578639	0.465057	0.209851	0.302623	0.173828	0.488859	0.516639	0.496206	0.53701	0.549627	0.501461	0.522632	0.30207	0.502541	0.362455	0.419531	0.219601	INPP5Fv2
cg17769238	11	2019568	0.69615	0.852304	0.823953	0.756229	0.417986	0.484123	0.560552	0.405827	0.495659	0.454365	0.405137	0.443872	0.522947	0.420044	0.392871	0.519393	H19
cg04975775	11	2019587	0.894449	0.982406	0.945461	0.942945	0.505213	0.545907	0.611582	0.43293	0.500054	0.490041	0.441947	0.544042	0.60653	0.523486	0.359275	0.434092	H19
cg15886040	11	2019606	0.910802	0.961327	0.923855	0.93202	0.539852	0.578283	0.622692	0.487103	0.570374	0.536335	0.49218	0.567508	0.612328	0.61612	0.468232	0.513414	H19
cg10154633	11	2019624	0.877767	0.937255	0.914221	0.925492	0.521849	0.56679	0.585276	0.50357	0.568192	0.536473	0.509707	0.55109	0.584614	0.525237	0.585711	0.58712	H19
cg26469586	11	2019626	0.688661	0.752728	0.678847	0.654411	0.36903	0.381997	0.473116	0.386782	0.440549	0.405636	0.351177	0.395188	0.476957	0.384127	0.493527	0.431999	H19
cg24409677	11	2019655	0.903613	0.956164	0.936327	0.916792	0.575675	0.610706	0.625158	0.551073	0.609477	0.586767	0.548676	0.583962	0.623039	0.551245	0.632727	0.599674	H19
cg16303279	11	2019667	0.894933	0.980376	0.938148	0.932666	0.538692	0.562261	0.559566	0.488122	0.550628	0.532479	0.507612	0.555605	0.59655	0.531139	0.52674	0.547563	H19
cg02694715	11	2019730	0.775661	0.897917	0.822557	0.891251	0.593419	0.556145	0.59806	0.584257	0.563269	0.582342	0.562269	0.612939	0.602507	0.578043	0.739409	0.594013	H19
cg11735853	11	2019732	0.885568	0.900134	0.878974	0.921001	0.523107	0.53818	0.556958	0.459344	0.486277	0.480135	0.450212	0.506396	0.543669	0.524024	0.561802	0.529395	H19
cg01977486	11	2019736	0.890479	0.89659	0.890093	0.915161	0.654379	0.65103	0.664876	0.602213	0.60273	0.599861	0.552708	0.644526	0.635961	0.614355	0.660139	0.6525	H19
cg25838645	11	2019798	0.868617	0.864662	0.850447	0.844592	0.531805	0.573886	0.560507	0.483813	0.541373	0.516699	0.494602	0.53038	0.556003	0.534257	0.619033	0.557109	H19
cg13581483	11	2019823	0.951703	0.971224	0.941481	0.965854	0.57597	0.595079	0.62342	0.555625	0.555127	0.556943	0.531188	0.594698	0.618975	0.582678	0.64637	0.624973	H19
cg04088212	11	2019859	0.950276	0.949965	0.964484	0.977532	0.679217	0.737409	0.732454	0.654016	0.654907	0.611261	0.631337	0.64578	0.69696	0.630014	0.589025	0.711644	H19
cg01539474	11	2019862	0.863218	0.867547	0.844584	0.868357	0.537608	0.602188	0.622481	0.539183	0.553802	0.530427	0.516602	0.564571	0.618053	0.568868	0.547819	0.567173	H19
cg18362496	11	2019930	0.782931	0.772202	0.803797	0.822144	0.461118	0.45934	0.484296	0.40811	0.423051	0.409923	0.415896	0.472878	0.498081	0.439388	0.563309	0.468093	H19
cg24605090	11	2019943	0.844251	0.836687	0.842497	0.861281	0.467835	0.470165	0.490889	0.432886	0.453734	0.431534	0.394239	0.530265	0.521708	0.479006	0.65174	0.525809	H19
cg04817190	11	2020028	0.97193	0.986573	0.973525	0.983177	0.642078	0.658344	0.653292	0.565929	0.578383	0.575482	0.576047	0.564375	0.634018	0.584176	0.565241	0.611004	H19
cg06749854	11	2020030	0.892344	0.915684	0.884476	0.910496	0.590348	0.602195	0.606665	0.558458	0.553752	0.563217	0.535095	0.582822	0.60099	0.546465	0.648127	0.572435	H19
cg24510613	11	2020036	0.91018	0.930051	0.906391	0.919835	0.514063	0.527583	0.568914	0.485516	0.499899	0.448423	0.461714	0.52585	0.563241	0.495187	0.547228	0.515142	H19
cg16675558	11	2020101	0.89383	0.89563	0.895171	0.900489	0.591892	0.578664	0.604003	0.528811	0.545238	0.511019	0.503849	0.637939	0.621158	0.621155	0.635192	0.656799	H19
cg03996735	11	2020104	0.984332	0.977585	0.975784	0.976011	0.617434	0.638018	0.649282	0.5322	0.577884	0.544617	0.550803	0.604484	0.588607	0.610298	0.62592	0.635968	H19
cg18104242	11	2020118	0.968562	0.955051	0.950525	0.947818	0.552287	0.596323	0.567344	0.462663	0.494073	0.466555	0.487023	0.607944	0.61323	0.566221	0.533887	0.589658	H19
cg27300742	11	2020129	0.883817	0.893915	0.872366	0.90483	0.487057	0.49189	0.517355	0.426994	0.457803	0.437714	0.418615	0.501828	0.506066	0.484734	0.454008	0.474667	H19
cg25281616	11	2020279	0.879416	0.889102	0.870409	0.883369	0.483654	0.480466	0.48612	0.472139	0.486071	0.479978	0.468872	0.547745	0.557344	0.520426	0.521647	0.532448	H19
cg01895612	11	2020286	0.775812	0.813348	0.764285	0.815062	0.46298	0.464334	0.479312	0.446313	0.453519	0.426861	0.435739	0.513782	0.499581	0.468268	0.450095	0.483305	H19
cg23476401	11	2020296	0.900949	0.927544	0.900922	0.934406	0.544167	0.5421	0.565216	0.435564	0.481707	0.459973	0.477388	0.556039	0.540962	0.532812	0.705124	0.560137	H19
cg00237904	11	2020314	0.946722	0.928748	0.900746	0.923249	0.496931	0.511035	0.50825	0.437774	0.401496	0.421627	0.455035	0.478551	0.4613	0.472877	0.475495	0.462401	H19
cg25821896	11	2020417	0.838913	0.814957	0.830906	0.852115	0.535142	0.534316	0.565767	0.504737	0.527944	0.505433	0.50638	0.553767	0.552402	0.525094	0.497048	0.555286	H19
cg18454954	11	2020537	0.66514	0.687182	0.65841	0.706503	0.394644	0.410648	0.424574	0.402947	0.408563	0.386021	0.374912	0.447286	0.459088	0.427396	0.43708	0.456337	H19
cg25579157	11	2020549	0.745413	0.782061	0.714199	0.761539	0.535206	0.527227	0.529844	0.505491	0.504885	0.525054	0.508524	0.521107	0.541179	0.523565	0.530893	0.521981	H19
cg02886509	11	2020556	0.95996	0.983764	0.941876	0.976717	0.487362	0.527593	0.492687	0.372234	0.420612	0.39653	0.0567242	0.443132	0.493346	0.489553	0.3648	0.459033	H19
cg02657360	11	2020560	0.836905	0.88087	0.788163	0.86287	0.378275	0.420325	0.399183	0.291661	0.314842	0.322469	0.311967	0.378693	0.403063	0.373535	0.342808	0.395012	H19
cg27372170	11	2021103	0.924637	0.927502	0.915193	0.912101	0.634128	0.546064	0.654807	0.560635	0.576738	0.596621	0.428844	0.625116	0.606324	0.638014	0.720895	0.518921	H19
cg22259242	11	2021243	0.857487	0.791258	0.836773	0.774314	0.495906	0.526091	0.526908	0.477788	0.484977	0.442647	0.472048	0.50559	0.508139	0.508631	0.646087	0.487199	H19
cg19177307	11	2021658	0.885691	0.846132	0.857285	0.857822	0.581005	0.57187	0.577328	0.550381	0.545754	0.531991	0.568479	0.583989	0.587909	0.588172	0.631306	0.578565	H19
cg01585333	11	2021915	0.918477	0.868134	0.891561	0.876025	0.573073	0.583886	0.636147	0.500789	0.537196	0.518056	0.531099	0.544532	0.592903	0.558499	0.568199	0.565205	H19
cg16574793	11	2022324	0.95334	0.94696	0.943497	0.936832	0.547916	0.659387	0.558615	0.512289	0.541154	0.525948	0.64161	0.600749	0.59265	0.559843	0.630503	0.577407	H19
cg09452478	11	2022386	0.875247	0.863889	0.85656	0.884209	0.598156	0.613035	0.593673	0.533243	0.515875	0.502263	0.544187	0.610789	0.599945	0.612628	0.61563	0.629005	H19
cg02864690	11	2023450	0.779501	0.805111	0.795291	0.765647	0.58258	0.544579	0.531853	0.504375	0.522886	0.518939	0.468786	0.53933	0.532985	0.510382	0.409535	0.509327	H19
cg20891060	11	2023865	0.99022	1	0.972745	0.995749	0.653765	0.652698	0.72376	0.627565	0.66181	0.629767	0.582114	0.763797	0.784675	0.760077	0.863466	0.801052	H19
cg19024989	11	2024126	0.918923	0.966537	0.910781	0.949717	0.608548	0.564341	0.597461	0.543533	0.547247	0.50642	0.49574	0.561486	0.623875	0.517367	0.441725	0.544181	H19
cg27119222	11	2720229	0.0152433	0.0942704	0.100702	0.0831558	0.72629	0.701808	0.688566	0.647269	0.613584	0.655388	0.659636	0.0719887	0.0925445	0.2463	0.229356	0.0409159	KvDMR1
cg00000924	11	2720463	0.0836291	0.0989865	0.0939824	0.0954848	0.511044	0.497684	0.524063	0.555225	0.52413	0.517281	0.483753	0.0761349	0.0874907	0.24266	0.0544304	0.0390952	KvDMR1
cg11297256	11	2720810	0.0859574	0.0737011	0.119612	0.0856269	0.687438	0.678712	0.679705	0.650736	0.680784	0.652067	0.642635	0.0585141	0.15018	0.288359	0.0476394	0.066789	KvDMR1
cg14392746	11	2721207	0.0847826	0.0875682	0.0923598	0.0852087	0.528609	0.509189	0.509653	0.482058	0.475426	0.426433	0.43109	0.0503977	0.0526397	0.210869	0.0230552	0.0407123	KvDMR1
cg12077660	11	2721243	0.150311	0.125031	0.198503	0.131604	0.545667	0.525559	0.552415	0.517968	0.518266	0.50269	0.523711	0.105408	0.130158	0.376106	0.0399388	0.0439935	KvDMR1
cg03401726	11	2721248	0.0945946	0.0853204	0.135392	0.0872811	0.568398	0.584021	0.564126	0.549914	0.549928	0.551045	0.55402	0.0725364	0.0602666	0.406561	0.0178301	0.0234793	KvDMR1
cg16739686	11	2721336	0.0402581	0.0220938	0.0647499	0.0422327	0.583554	0.577721	0.573416	0.548169	0.552383	0.505201	0.528353	0.0313414	0.053211	0.207919	0.032286	0.00892217	KvDMR1
cg08359167	11	2721351	0.129968	0.132096	0.172432	0.140303	0.540937	0.541463	0.551283	0.490886	0.508594	0.523505	0.490798	0.0724738	0.0899427	0.345823	0.0499485	0.102656	KvDMR1
cg08446215	11	2721366	0.014588	0.0102503	0.022645	0.0260484	0.616527	0.577695	0.576631	0.53213	0.559331	0.52581	0.516516	0.00834798	0.0110979	0.189818	0.0338983	0.00161951	KvDMR1
cg26104781	11	2721383	0.015563	0.00815419	0.0522244	0.0127042	0.618921	0.618396	0.627789	0.568526	0.569546	0.568493	0.542951	0.0136187	0.0247337	0.182467	0.00338266	0.00661719	KvDMR1
cg02219360	11	2721409	0.0186284	0.00590438	0.048599	0.0321622	0.575192	0.54307	0.552832	0.483406	0.526937	0.504624	0.504499	0.0234242	0.0257738	0.197139	0.0355395	0.00643501	KvDMR1
cg26547719	11	2721437	0.103083	0.0852595	0.135007	0.107043	0.546945	0.548655	0.54361	0.50709	0.521857	0.521298	0.510653	0.03424	0.0419871	0.304474	0.0259682	0.0324064	KvDMR1
cg07595203	11	2721480	0.0263688	0.00845921	0.0362359	0.0117124	0.477634	0.454187	0.464969	0.347699	0.417876	0.365251	0.359845	0.0180307	0.0121628	0.160624	0.00885296	0.00785482	KvDMR1
cg09518720	11	2721591	0.0778754	0.045972	0.133485	0.102317	0.5865	0.598396	0.498983	0.594961	0.590019	0.589005	0.573359	0.0313054	0.0458063	0.381377	0.0274266	0.0133305	KvDMR1
cg14958441	11	2721610	0.163555	0.143325	0.178652	0.1631	0.477544	0.438948	0.431473	0.41161	0.414828	0.408787	0.381751	0.107798	0.126887	0.2797	0.089098	0.0881203	KvDMR1
cg27323091	11	2721619	0.185345	0.140452	0.204872	0.195143	0.564447	0.553849	0.554055	0.521629	0.495226	0.514921	0.528833	0.101916	0.118347	0.361395	0.0946096	0.0577909	KvDMR1
cg01873334	11	2721632	0.0904773	0.071644	0.14757	0.14671	0.691618	0.696455	0.68836	0.651085	0.658235	0.650588	0.614478	0.0788396	0.0965262	0.424853	0.0690548	0.0308867	KvDMR1
cg05816130	11	2721799	0.095354	0.0980877	0.11054	0.0987689	0.57815	0.554798	0.546236	0.527492	0.544454	0.507254	0.47512	0.0831061	0.0773622	0.300843	0.0544608	0.0491186	KvDMR1
cg14243741	11	2721817	0.116832	0.112075	0.137629	0.127066	0.606747	0.592939	0.626097	0.556651	0.582152	0.525662	0.495606	0.0923256	0.109367	0.281341	0.0586424	0.0850394	KvDMR1
cg21137515	11	2721857	0.123759	0.119489	0.148764	0.124805	0.579734	0.574579	0.583107	0.522336	0.551013	0.531359	0.448255	0.0825476	0.0996542	0.244863	0.0784298	0.0649697	KvDMR1
cg05740879	11	2721866	0.172154	0.130332	0.155829	0.159485	0.639467	0.627337	0.635892	0.539572	0.56227	0.544655	0.498938	0.113401	0.133506	0.277446	0.119035	0.0952359	KvDMR1
cg01893176	11	2721952	0.108088	0.106388	0.115619	0.103603	0.471649	0.457323	0.475764	0.432052	0.433327	0.425479	0.391539	0.0839802	0.105254	0.212736	0.0802913	0.0561489	KvDMR1
cg11666921	11	2722062	0.0359542	0.0641287	0.0473502	0.0440181	0.506865	0.485239	0.514068	0.435832	0.460356	0.429426	0.408211	0.0709794	0.0638706	0.0991797	0.052521	0.0232072	KvDMR1
cg26094482	11	2722073	0.0266366	0.0282486	0.0293172	0.04334	0.466804	0.464953	0.464033	0.376924	0.387803	0.401463	0.336577	0.0478456	0.04964	0.175677	0.0438293	0.0317502	KvDMR1
cg26908876	11	2722076	0.0196591	0.0225775	0.0255532	0.0245131	0.49893	0.451302	0.481973	0.395139	0.399524	0.39608	0.309374	0.0188386	0.0245719	0.0892634	0.0496431	0.0123438	KvDMR1
cg03422070	11	2722082	0.0630445	0.101123	0.0876446	0.0992097	0.582008	0.571889	0.590168	0.532874	0.520273	0.518455	0.451245	0.067397	0.0663665	0.181012	0.0577975	0.0374838	KvDMR1
cg15651941	11	2722084	0.0644297	0.0701736	0.0705794	0.0716909	0.538653	0.511867	0.537945	0.436449	0.459179	0.399942	0.370313	0.0472552	0.0502421	0.135332	0.045486	0.0400833	KvDMR1
cg25306939	11	2722086	0.0559272	0.0772333	0.0867524	0.0695052	0.555209	0.532844	0.561135	0.542281	0.515547	0.525973	0.420528	0.0517147	0.0523799	0.170415	0.0547097	0.0343738	KvDMR1
cg02798157	11	2722195	0.0786078	0.0988261	0.119057	0.0873946	0.331314	0.334353	0.356188	0.317635	0.33877	0.315562	0.291392	0.0797248	0.0748691	0.119604	0.0552473	0.0478216	KvDMR1
cg27604721	11	2722258	0.131143	0.133203	0.208907	0.111442	0.361099	0.379807	0.410531	0.417869	0.402966	0.364701	0.365199	0.0965601	0.168341	0.195512	0.152315	0.113554	KvDMR1
cg27182551	13	48892551	0.826472	0.810366	0.688055	0.659869	0.692207	0.689292	0.708706	0.645138	0.648014	0.639941	0.640805	0.716351	0.715055	0.714132	0.610823	0.675251	RB1
cg19427472	13	48892948	0.650079	0.632473	0.568193	0.467151	0.650688	0.644389	0.662616	0.593826	0.662931	0.620001	0.611399	0.574541	0.557867	0.529052	0.31745	0.387208	RB1
cg13431205	13	48893174	0.484509	0.500893	0.438319	0.349276	0.500589	0.489702	0.55366	0.481936	0.532832	0.506694	0.4581	0.465723	0.444134	0.410702	0.252512	0.291182	RB1
cg03085377	13	48893376	0.618972	0.659313	0.600517	0.491913	0.55138	0.536024	0.575863	0.467055	0.607193	0.54449	0.592898	0.58183	0.593043	0.544691	0.545394	0.390084	RB1
cg18481241	13	48893727	0.473996	0.466981	0.419663	0.298421	0.46102	0.457351	0.463915	0.521728	0.598791	0.598935	0.507051	0.416582	0.503685	0.423171	0.26097	0.285842	RB1
cg16153267	13	48893968	0.416263	0.384597	0.363382	0.295565	0.401939	0.424488	0.416531	0.35741	0.398425	0.388374	0.3844	0.364918	0.371246	0.283133	0.174414	0.262896	RB1
cg25676335	13	48894214	0.801321	0.776008	0.75846	0.69328	0.737232	0.711277	0.764264	0.753224	0.825139	0.831118	0.772199	0.778283	0.762132	0.741875	0.481518	0.621385	RB1
cg00059930	13	48894382	0.712948	0.680845	0.687219	0.567198	0.639648	0.637251	0.659561	0.626358	0.724769	0.720191	0.662466	0.665407	0.676209	0.58184	0.491471	0.580821	RB1
cg26119796	13	48894595	0.669065	0.664995	0.629864	0.527215	0.586671	0.585409	0.609281	0.567589	0.661206	0.67025	0.627401	0.600627	0.61577	0.487314	0.343462	0.484707	RB1
cg26740195	13	48895241	0.481981	0.377519	0.38066	0.333885	0.49387	0.475498	0.468725	0.497191	0.499227	0.550673	0.518302	0.41512	0.496047	0.401522	0.135049	0.270649	RB1
cg27026713	13	48895318	0.730121	0.61932	0.63448	0.578773	0.680125	0.713613	0.708024	0.642732	0.666404	0.706429	0.648173	0.550388	0.651566	0.495333	0.297117	0.476963	RB1
cg07880715	13	48895478	0.518047	0.37739	0.426395	0.323064	0.592982	0.582167	0.583854	0.557544	0.656993	0.612151	0.639401	0.488296	0.614197	0.464083	0.262555	0.241855	RB1
cg00764369	14	101290556	0.907918	0.904146	0.847384	0.930956	0.766105	0.786881	0.82265	0.652826	0.653303	0.639263	0.63257	0.713211	0.726773	0.749315	0.761782	0.725889	MEG3
cg10515315	14	101290717	0.383212	0.358136	0.397283	0.501574	0.267018	0.301235	0.289424	0.253828	0.29029	0.215933	0.275343	0.307806	0.264661	0.326658	0.280335	0.248918	MEG3
cg15991553	14	101290867	0.516246	0.45973	0.493959	0.627762	0.348363	0.373119	0.344751	0.209688	0.300999	0.225556	0.274045	0.380715	0.331114	0.384035	0.313814	0.30794	MEG3
cg23870378	14	101291068	0.729318	0.663527	0.598142	0.746116	0.452849	0.441914	0.472722	0.401887	0.439149	0.323201	0.384968	0.540285	0.462124	0.540093	0.450378	0.41962	MEG3
cg14034270	14	101291100	0.783114	0.730937	0.646066	0.785945	0.586519	0.56918	0.583729	0.528133	0.616172	0.475212	0.505589	0.600707	0.579486	0.601672	0.563557	0.517166	MEG3
cg16567044	14	101291136	0.406868	0.377853	0.433267	0.487297	0.363973	0.338584	0.354646	0.270618	0.30731	0.224414	0.240972	0.35615	0.331548	0.38015	0.353411	0.329093	MEG3
cg10540302	14	101291180	0.328129	0.321584	0.332435	0.433855	0.359049	0.322442	0.385827	0.315214	0.337741	0.26054	0.312416	0.361998	0.351851	0.365772	0.437059	0.320724	MEG3
cg02313552	14	101291288	0.604453	0.702523	0.747525	0.885036	0.808501	0.779706	0.835368	0.659621	0.70332	0.64496	0.704421	0.730435	0.729079	0.780445	0.701351	0.663432	MEG3
cg02982753	14	101291410	0.38357	0.498247	0.511542	0.619676	0.39975	0.431263	0.398551	0.354987	0.363721	0.290019	0.355346	0.411094	0.379986	0.433624	0.473805	0.405706	MEG3
cg02888166	14	101291440	0.886644	0.771757	0.644911	0.811832	0.62299	0.619029	0.598759	0.538036	0.584394	0.640734	0.558957	0.562969	0.617824	0.629826	0.575033	0.641363	MEG3
cg24089209	14	101291459	0.738412	0.695612	0.527111	0.731493	0.576155	0.535254	0.563339	0.369966	0.438168	0.504058	0.410595	0.569927	0.556813	0.556121	0.499799	0.482142	MEG3
cg16738180	14	101291469	0.621457	0.715	0.549621	0.72656	0.534881	0.510562	0.511883	0.423093	0.441576	0.48559	0.435457	0.477909	0.549668	0.512272	0.592974	0.581511	MEG3
cg19643803	14	101291500	0.83794	0.71174	0.745038	0.802509	0.680896	0.649366	0.705688	0.58847	0.558344	0.47026	0.539108	0.67537	0.653182	0.659502	0.674396	0.674461	MEG3
cg10943497	14	101291571	0.586459	0.751131	0.829451	0.710641	0.67812	0.615532	0.628469	0.542166	0.692158	0.549313	0.576333	0.53371	0.627551	0.5907	0.442664	0.591971	MEG3
cg10065153	14	101291602	0.375584	0.421878	0.51262	0.636696	0.343763	0.393843	0.376107	0.300411	0.458522	0.31066	0.316918	0.375983	0.386025	0.467137	0.281534	0.335722	MEG3
cg09280976	14	101291687	0.82794	0.656415	0.416805	0.565224	0.494832	0.454148	0.484376	0.367161	0.575227	0.358662	0.523131	0.468832	0.479769	0.429119	0.357627	0.382262	MEG3
cg22940816	14	101291829	0.553239	0.568758	0.475718	0.644748	0.511571	0.501536	0.559665	0.518747	0.512354	0.470079	0.455417	0.521982	0.538496	0.510905	0.537311	0.609522	MEG3
cg14070323	14	101291856	0.793843	0.883732	0.82784	0.937207	0.705577	0.694706	0.772529	0.642473	0.723947	0.771055	0.687782	0.720329	0.742275	0.685118	0.563351	0.732249	MEG3
cg14119337	14	101291891	0.609052	0.510724	0.628018	0.723663	0.525239	0.505388	0.528905	0.452265	0.377854	0.377165	0.44295	0.420031	0.490563	0.416497	0.438418	0.368642	MEG3
cg20952167	14	101291933	0.646324	0.501629	0.560852	0.587116	0.477091	0.426073	0.461654	0.344501	0.360823	0.321598	0.362168	0.322093	0.391967	0.411862	0.369845	0.375247	MEG3
cg12967319	14	101291997	0.575156	0.479448	0.635911	0.681701	0.509388	0.496024	0.555225	0.400157	0.417698	0.313624	0.55842	0.489325	0.509424	0.538294	0.62009	0.566673	MEG3
cg04304932	14	101292128	0.646671	0.68902	0.629068	0.737605	0.542818	0.561633	0.578322	0.546046	0.51263	0.459388	0.426825	0.549747	0.553977	0.460954	0.409038	0.499911	MEG3
cg04576764	14	101292149	0.551966	0.587807	0.650589	0.766042	0.528929	0.573093	0.537502	0.485661	0.568115	0.411151	0.471849	0.477602	0.588713	0.470359	0.267957	0.524085	MEG3
cg25836301	14	101292306	0.843259	0.71506	0.691643	0.801146	0.68556	0.621886	0.624899	0.4749	0.561093	0.500374	0.571981	0.620475	0.609436	0.59466	0.522683	0.621512	MEG3
cg09926418	14	101292392	0.330004	0.421204	0.401806	0.59059	0.353098	0.338609	0.374506	0.276478	0.348941	0.485338	0.291013	0.345191	0.473619	0.325769	0.400901	0.305501	MEG3
cg23176399	14	101292643	0.649193	0.631236	0.53084	0.665339	0.509179	0.486027	0.556535	0.423888	0.465229	0.328507	0.430205	0.528652	0.474899	0.509097	0.566735	0.475161	MEG3
cg05711886	14	101292680	0.687653	0.719159	0.728657	0.782414	0.573455	0.565912	0.59242	0.420136	0.554432	0.421927	0.54865	0.50605	0.598024	0.533648	0.477032	0.516423	MEG3
cg15419911	14	101292872	0.942178	0.906299	0.925443	0.930363	0.780952	0.750423	0.792683	0.646722	0.685756	0.687659	0.721642	0.752486	0.769714	0.706575	0.76567	0.77868	MEG3
cg14245102	14	101292967	0.918747	0.897281	0.666332	0.718315	0.389452	0.364964	0.361905	0.176197	0.390341	0.102587	0.261894	0.301028	0.527884	0.311111	0.263323	0.534274	MEG3
cg15373285	14	101293090	0.642005	0.659387	0.516827	0.662338	0.501876	0.492636	0.457889	0.444093	0.40328	0.319487	0.458795	0.443393	0.447782	0.450418	0.43002	0.402814	MEG3
cg14123427	14	101293450	0.387294	0.529935	0.505881	0.520817	0.413347	0.404772	0.457396	0.318324	0.444803	0.431166	0.374009	0.388922	0.454852	0.399798	0.349583	0.65092	MEG3
cg15101633	14	101293726	0.345404	0.461097	0.453612	0.540146	0.416843	0.373211	0.379898	0.321656	0.424915	0.291238	0.330119	0.380448	0.409142	0.413024	0.371098	0.37639	MEG3
cg26374305	14	101293856	0.972666	0.965529	0.831836	0.963143	0.670907	0.67439	0.711237	0.498263	0.548308	0.530081	0.503953	0.735669	0.756019	0.615107	0.650995	0.769732	MEG3
cg18506672	15	25200253	0.659293	0.118561	0.342218	0.219511	0.532054	0.535773	0.564648	0.524523	0.471441	0.415665	0.55088	0.531723	0.539135	0.267263	0.614225	0.16916	SNURF
cg02125271	15	25200406	0.788497	0.738222	0.502606	0.486585	0.728771	0.734491	0.727965	0.745455	0.7762	0.703044	0.78099	0.757035	0.758877	0.605133	0.747829	0.521873	SNURF
cg26875073	15	25200490	0.910459	0.408992	0.235327	0.123783	0.732585	0.710112	0.700536	0.636364	0.712214	0.639688	0.854554	0.615186	0.738303	0.334451	0.716495	0.0820865	SNURF
cg22159025	15	25201020	0.866522	0.197368	0.148755	0.0695915	0.63495	0.621969	0.490556	0.448064	0.534055	0.510707	0.705747	0.469905	0.578063	0.265237	0.35102	0	SNURF
cg22555495	15	25201224	0.485272	0.123333	0.137509	0.133802	0.45284	0.467368	0.479243	0.370383	0.384454	0.336213	0.445834	0.429033	0.433502	0.221151	0.352606	0.0592361	SNURF
cg01614564	15	25201429	0.536875	0.414162	0.252054	0.253744	0.567851	0.563447	0.585731	0.5249	0.463834	0.338744	0.521178	0.553012	0.527314	0.426115	0.526149	0.23885	SNURF
cg13073261	15	25201732	0.520987	0.0491872	0.0652315	0.0917248	0.514398	0.502144	0.463918	0.356451	0.325817	0.349406	0.337792	0.323565	0.355726	0.200079	0.379479	0.0543024	SNURF
cg19322380	15	99408636	0.658583	0.60682	0.532863	0.182308	0.666034	0.655145	0.648765	0.657988	0.612566	0.69228	0.586341	0.44033	0.423466	0.351467	0.239734	0.21616	IGF1R
cg21746425	15	99408804	0.536827	0.469986	0.501156	0.146383	0.568539	0.594339	0.518394	0.495706	0.470699	0.506896	0.429371	0.315167	0.370766	0.238272	0.248636	0.183857	IGF1R
cg12553689	15	99408958	0.779842	0.610547	0.744645	0.448872	0.686699	0.668102	0.666099	0.507948	0.530749	0.503374	0.404789	0.544956	0.571769	0.526962	0.468257	0.448358	IGF1R
cg07615383	15	99409194	0.772975	0.614527	0.735034	0.3712	0.653418	0.603069	0.638287	0.444383	0.42489	0.461404	0.378801	0.487682	0.443274	0.377076	0.424534	0.373985	IGF1R
cg00098799	15	99409360	0.906922	0.671491	0.851554	0.443094	0.745184	0.719859	0.716066	0.489838	0.508216	0.514422	0.485684	0.532213	0.499881	0.39392	0.309985	0.397076	IGF1R
cg13812291	15	99409411	0.832885	0.654249	0.791716	0.525125	0.731546	0.70153	0.73704	0.573813	0.544998	0.574247	0.508764	0.620614	0.540149	0.540586	0.409354	0.432575	IGF1R
cg03380198	15	99409506	0.486537	0.637764	0.0742489	0.448785	0.711564	0.654318	0.668682	0.554593	0.509348	0.547081	0.453913	0.571535	0.508743	0.451838	0.553397	0.43198	IGF1R
cg02880119	16	3481970	0.245186	0.145617	0.270295	0.24121	0.763978	0.788764	0.59228	0.578897	0.450767	0.552059	0.540451	0.122762	0.239358	0.373692	0.347065	0.128398	ZNF597 maternal
cg04027059	16	3482078	0.140631	0.119203	0.198291	0.207638	0.615638	0.577344	0.593026	0.587672	0.564371	0.555272	0.525523	0.105843	0.193572	0.30241	0.113099	0.0823373	ZNF597 maternal
cg06410284	16	3493133	0.692989	0.673892	0.526252	0.467059	0.405795	0.379286	0.415878	0.440472	0.468297	0.41906	0.325984	0.537522	0.638321	0.52425	0.613457	0.501904	ZNF597 paternal
cg09596866	16	3493336	0.874607	0.804393	0.560196	0.388629	0.297452	0.335334	0.317319	0.19851	0.332694	0.204231	0.131761	0.625471	0.821988	0.538	0.77842	0.524791	ZNF597 paternal
cg10482201	16	3493423	0.974124	0.946419	0.814788	0.671019	0.464787	0.424511	0.48111	0.399742	0.495106	0.343562	0.39898	0.811469	0.942388	0.715369	0.620189	0.879928	ZNF597 paternal
cg03896694	16	3493440	0.97246	0.902616	0.869243	0.718995	0.536663	0.475399	0.521512	0.294565	0.410147	0.406905	0.330497	0.782897	0.952579	0.75506	0.566108	0.86251	ZNF597 paternal
cg27136643	16	3493534	0.820147	0.798049	0.778884	0.652842	0.498658	0.478024	0.507622	0.422398	0.465507	0.423194	0.395892	0.744958	0.813745	0.666054	0.655863	0.782446	ZNF597 paternal
cg03933495	16	3493614	0.541718	0.594464	0.477731	0.389602	0.386357	0.357841	0.361496	0.297803	0.336174	0.378452	0.279258	0.517297	0.55146	0.496217	0.566537	0.429725	ZNF597 paternal
cg27460547	16	3493681	0.871389	0.842471	0.779718	0.713039	0.45142	0.43083	0.458979	0.417232	0.473911	0.430265	0.356477	0.744625	0.875169	0.696037	0.802111	0.898631	ZNF597 paternal
cg26918062	16	3493815	0.620284	0.552329	0.43116	0.371083	0.333934	0.32886	0.321214	0.304403	0.414288	0.330495	0.315654	0.480621	0.528446	0.441136	0.583205	0.409687	ZNF597 paternal
cg14654875	16	3493997	0.692028	0.675912	0.699931	0.671503	0.500762	0.49144	0.508849	0.423799	0.466762	0.397547	0.320457	0.675917	0.672896	0.609896	0.729732	0.644649	ZNF597 paternal
cg10406676	16	3494094	0.897852	0.879358	0.809374	0.845686	0.548653	0.559431	0.555508	0.436086	0.493521	0.381148	0.375847	0.749387	0.838947	0.712891	0.722523	0.833142	ZNF597 paternal
cg06121207	16	3494155	0.878931	0.729803	0.645472	0.676927	0.442707	0.440543	0.486895	0.376467	0.476058	0.308812	0.315102	0.666438	0.728893	0.612483	0.731872	0.617289	ZNF597 paternal
cg20646939	19	54040774	0.0907334	0.147978	0.09901	0.12984	0.51003	0.484343	0.492546	0.469045	0.459509	0.463207	0.394554	0.149113	0.182195	0.220503	0.356157	0.0950504	ZNF331 DMR 2
cg06855497	19	54040813	0.126625	0.139599	0.127243	0.132814	0.508011	0.502531	0.512599	0.510609	0.457934	0.501818	0.421541	0.123674	0.119386	0.24158	0.401705	0.090691	ZNF331 DMR 2
cg15576576	19	54040818	0.0726517	0.0752869	0.086875	0.0984078	0.611154	0.584434	0.591595	0.569738	0.544991	0.568561	0.475598	0.0555683	0.0665582	0.270001	0.398622	0.0348928	ZNF331 DMR 2
cg22475353	19	54041163	0.0110603	0.0213315	0.00743587	0.0187719	0.444615	0.432766	0.438928	0.288456	0.299899	0.355147	0.258841	0.015062	0.0198848	0.108403	0.0942828	0	ZNF331 DMR 2
cg27296330	19	54041251	0.0867322	0.088151	0.0983968	0.0876451	0.427048	0.442402	0.418786	0.384186	0.383834	0.355741	0.315404	0.0578864	0.0690047	0.152515	0.147078	0.0354465	ZNF331 DMR 2
cg10023249	19	54041303	0	0.000864304	0.00539334	0.000651749	0.344839	0.337737	0.366504	0.152456	0.209779	0.152614	0.149477	0.0135169	0.0108685	0.0700953	0.229487	0.000349487	ZNF331 DMR 2
cg15607708	19	54041308	0	0.0119899	0.0112708	0.0137046	0.433333	0.382024	0.4008	0.267974	0.245696	0.250848	0.207669	0.0131463	0.00570426	0.0693265	0.294416	0.00281917	ZNF331 DMR 2
cg04522821	19	54041329	0.185569	0.186794	0.17251	0.155157	0.514989	0.513155	0.504924	0.402623	0.405096	0.412256	0.547057	0.149035	0.177729	0.178637	0.117827	0.104782	ZNF331 DMR 2
cg05338009	19	54041398	0.468085	0.374272	0.460893	0.441586	0.510432	0.446821	0.540453	0.466126	0.497475	0.498558	0.524767	0.383534	0.439891	0.346959	0.0630252	0.339447	ZNF331 DMR 2
cg03499639	19	54041856	0.0859503	0.0683864	0.0943011	0.0862438	0.530268	0.558107	0.562197	0.486213	0.427277	0.493569	0.484924	0.0677713	0.0652366	0.141628	0.201882	0.0571279	ZNF331 DMR 2
cg25409185	19	54041999	0.386986	0.507912	0.355317	0.35108	0.524735	0.497034	0.442107	0.498763	0.500629	0.492393	0.499104	0.376152	0.395543	0.305578	0.259609	0.292328	ZNF331 DMR 2
cg06860848	19	54057208	0.81386	0.738808	0.688509	0.471622	0.616366	0.69606	0.668604	0.521565	0.556129	0.597373	0.515857	0.609895	0.626036	0.51093	0.5089	0.414492	ZNF331 DMR 1
cg03113572	19	54057415	0.862259	0.784321	0.753578	0.521458	0.656541	0.747696	0.774129	0.760255	0.770198	0.849856	0.759527	0.627132	0.65609	0.547458	0.280682	0.532729	ZNF331 DMR 1
cg19696891	19	54057705	0.810039	0.678667	0.661594	0.499809	0.546997	0.647997	0.644111	0.531551	0.57388	0.708278	0.417318	0.425746	0.48194	0.35738	0.0606306	0.363135	ZNF331 DMR 1
cg20071427	19	54058085	0.91558	0.843979	0.851113	0.672953	0.701446	0.835798	0.796953	0.771551	0.809904	0.878857	0.738576	0.669552	0.713653	0.612083	0.579237	0.559033	ZNF331 DMR 1
cg15473155	19	57349204	0.0375926	0.0244449	0.061296	0.0516827	0.638503	0.642871	0.631541	0.553643	0.563602	0.527279	0.570585	0.0526258	0.0523522	0.197462	0.247518	0.0222222	PEG3
cg19041006	19	57349679	0.04972	0.0476554	0.0780749	0.0748355	0.640802	0.668011	0.638954	0.507766	0.54272	0.568499	0.531303	0.0325195	0.0464117	0.137095	0.0588235	0.0136329	PEG3
cg17663463	19	57349709	0.111954	0.0968621	0.0973233	0.112467	0.662088	0.674344	0.66593	0.580139	0.581229	0.567345	0.586722	0.0574667	0.0533976	0.233766	0.163217	0.0288254	PEG3
cg19771589	19	57349815	0.116819	0.0889553	0.0958977	0.128569	0.60477	0.569576	0.586243	0.516279	0.510513	0.514297	0.518302	0.0804638	0.103159	0.223076	0.165246	0.046244	PEG3
cg02793099	19	57350004	0.0548499	0.0291749	0.0677005	0.0596702	0.578832	0.58082	0.575624	0.425584	0.472087	0.492737	0.495279	0.0387501	0.0551004	0.213604	0.068314	0.0190388	PEG3
cg01656470	19	57350096	0.115533	0.0899271	0.110964	0.109933	0.640937	0.669263	0.654835	0.572588	0.586774	0.588256	0.580577	0.0922752	0.0708038	0.240116	0.110386	0.0584102	PEG3
cg27519373	19	57350292	0.130462	0.138912	0.153889	0.184814	0.704513	0.746459	0.711686	0.204186	0.694094	0.750347	0.686843	0.150152	0.119133	0.346853	0.206941	0.0695253	PEG3
cg18516833	19	57350313	0.296233	0.17832	0.32727	0.308291	0.798714	0.792508	0.789871	0.433654	0.726235	0.734632	0.717399	0.100284	0.153749	0.601213	0.0892377	0.152764	PEG3
cg07310951	19	57350503	0.12835	0.10195	0.13476	0.134456	0.55441	0.525261	0.55214	0.51841	0.522131	0.503312	0.457147	0.0881062	0.0950376	0.31328	0.0673246	0.0650129	PEG3
cg10719746	19	57350846	0.0743814	0.0566449	0.127425	0.1465	0.710366	0.684776	0.744212	0.687876	0.650672	0.654681	0.641022	0.101241	0.0846126	0.339445	0.0994266	0.0454338	PEG3
cg20897667	19	57351213	0.111891	0.103937	0.148426	0.14015	0.590839	0.592548	0.587433	0.551255	0.528649	0.544855	0.53352	0.107579	0.114968	0.304215	0.0613165	0.0719304	PEG3
cg02478023	19	57351322	0.0941107	0.11223	0.147747	0.0927762	0.573902	0.606669	0.602407	0.485796	0.527384	0.45806	0.365714	0.110808	0.115317	0.196383	0.329986	0.0855615	PEG3
cg22354595	19	57351440	0.122844	0.117111	0.1404	0.143256	0.574556	0.550471	0.587353	0.513878	0.515496	0.487975	0.443276	0.111	0.132288	0.267172	0.0506455	0.0667554	PEG3
cg19335327	19	57351642	0.121056	0.125501	0.125916	0.140411	0.57162	0.562819	0.596376	0.494706	0.526072	0.490405	0.450089	0.0925791	0.110275	0.2424	0.0838222	0.0647664	PEG3
cg14849423	19	57351791	0.13789	0.138695	0.166241	0.191276	0.605702	0.604072	0.610812	0.544556	0.557696	0.506162	0.492061	0.126708	0.139408	0.335186	0.0756992	0.102372	PEG3
cg15777825	19	57352014	0.0904104	0.0827158	0.122285	0.101037	0.533423	0.525886	0.548774	0.481225	0.475354	0.506409	0.450815	0.0544025	0.10063	0.291063	0.0545723	0.0391322	PEG3
cg10204755	19	57352018	0.0427361	0.0456109	0.0739924	0.0633149	0.590589	0.554969	0.625776	0.519149	0.531888	0.538977	0.481065	0.0368013	0.0601766	0.254603	0.0685674	0.026357	PEG3
cg12205903	19	57352021	0.0520607	0.0505382	0.0822541	0.0621148	0.536907	0.473092	0.518417	0.389403	0.423695	0.425592	0.407327	0.02718	0.0520537	0.229618	0.0164547	0.015596	PEG3
cg26349266	19	57352074	0.0522239	0.0490879	0.0607515	0.0575558	0.617328	0.578173	0.604954	0.541781	0.551739	0.528784	0.49933	0.0449114	0.0651629	0.233625	0.0728044	0.0290463	PEG3
cg02162069	19	57352134	0.089544	0.120076	0.130507	0.120843	0.477309	0.474461	0.489992	0.466447	0.441687	0.421504	0.421079	0.0769344	0.100704	0.200929	0.0592003	0.0772174	PEG3
cg13960339	19	57352142	0.105881	0.11161	0.134184	0.132928	0.630804	0.568018	0.608105	0.526007	0.51712	0.530639	0.482293	0.103226	0.122382	0.261225	0.161296	0.0800229	PEG3
cg13369939	19	57352176	0.0692259	0.0751068	0.102654	0.0958584	0.682007	0.682764	0.651728	0.598817	0.609847	0.568889	0.576544	0.0909992	0.0921064	0.206162	0.110206	0.0495739	PEG3
cg20628335	19	57352185	0.06263	0.0825395	0.0993019	0.0754451	0.528985	0.500688	0.509548	0.470506	0.478677	0.45817	0.422551	0.0644644	0.065661	0.201216	0.065033	0.03712	PEG3
cg22294267	19	57352252	0.0423753	0.039542	0.0622284	0.051215	0.623749	0.612981	0.599219	0.605456	0.594657	0.592799	0.568289	0.0117708	0.0317939	0.298691	0.0229834	0	PEG3
cg19098268	19	57352269	0.0931272	0.0816881	0.101416	0.08662	0.537404	0.519105	0.53485	0.499378	0.483739	0.510521	0.480951	0.0508809	0.0588729	0.24842	0.0584037	0.036234	PEG3
cg24844423	19	57352465	0.0614259	0.0555788	0.0825921	0.0391258	0.635515	0.615883	0.635559	0.574055	0.540812	0.519689	0.522243	0.0351848	0.028777	0.136568	0.0850474	0.00401861	PEG3
cg15678121	19	57352519	0.0865962	0.11593	0.170826	0.0599361	0.582202	0.632364	0.584883	0.562961	0.4782	0.542061	0.557066	0.0466983	0.0493302	0.143842	0.279946	0.0203856	PEG3
cg12032885	19	57352542	0.0542477	0.0544581	0.0899329	0.0863991	0.379909	0.384012	0.40326	0.205674	0.288247	0.266667	0.23121	0.0461381	0.0324405	0.118992	0.313901	0.0398875	PEG3
cg25458871	19	57352584	0.0649119	0.131068	0.185448	0.15607	0.463297	0.487582	0.463779	0.498702	0.47122	0.474814	0.512412	0.105429	0.0834119	0.164167	0.034076	0.052177	PEG3
cg18668753	19	57352657	0.112822	0.104041	0.146427	0.143187	0.540454	0.575159	0.578647	0.679546	0.593659	0.582879	0.582336	0.085287	0.0828266	0.222908	0.222654	0.0385813	PEG3
cg18706888	19	57352686	0.0826146	0.0953833	0.102858	0.0701253	0.605575	0.58751	0.518562	0.600131	0.561787	0.66346	0.574494	0.064144	0.0590557	0.24983	0.147862	0.0309743	PEG3
cg01054891	19	57352729	0.0838541	0.0985547	0.110208	0.0873617	0.452246	0.45191	0.423626	0.479608	0.432315	0.461187	0.427513	0.0642029	0.0629742	0.15587	0.0754047	0.0301349	PEG3
cg18644235	19	57352746	0.131806	0.323628	0.454226	0.279874	0.74014	0.73826	0.727804	0.797496	0.750425	0.682138	0.742598	0.309392	0.18971	0.375888	0.058925	0.130965	PEG3
cg13374648	19	57352785	0.0992972	0.211274	0.281428	0.201051	0.512733	0.50007	0.514403	0.510537	0.443266	0.45523	0.44919	0.188211	0.157808	0.201813	0.0904116	0.0554525	PEG3
cg26917367	19	57352807	0.0647658	0.351515	0.43857	0.241381	0.632338	0.607371	0.646847	0.7265	0.623168	0.630416	0.676159	0.26491	0.190785	0.269564	0.201741	0.0583798	PEG3
cg22927979	19	57353128	0.240425	0.641711	0.659432	0.376914	0.717976	0.68578	0.704192	0.879274	0.810344	0.875437	0.875777	0.553948	0.436899	0.4006	0.393572	0.137506	PEG3
cg25359645	20	30134929	0.0393447	0.0479649	0.0624932	0.0641391	0.511012	0.527079	0.512609	0.474627	0.45066	0.445361	0.450145	0.0313242	0.0377704	0.126209	0.0830099	0.0207805	MCTS2/HM13
cg24607140	20	30134973	0.0911876	0.106765	0.106588	0.15425	0.585391	0.557776	0.604744	0.531942	0.537412	0.540276	0.494036	0.0714562	0.0794666	0.227547	0.0525372	0.0492553	MCTS2/HM13
cg06000530	20	30135108	0.00893892	0.00466816	0.0270072	0.0560633	0.557252	0.521816	0.559247	0.484053	0.481873	0.482621	0.471374	0.0226408	0.0227886	0.135714	0.0255924	0	MCTS2/HM13
cg19617948	20	30135124	0.00934579	0.000714669	0.021345	0.0514729	0.552128	0.547117	0.564264	0.51366	0.500146	0.507047	0.448872	0.0109751	0.0122239	0.175566	0.0363735	0	MCTS2/HM13
cg25645178	20	30135149	0.00381867	0.00883895	0.0166071	0.0342438	0.507972	0.490593	0.494852	0.399895	0.409447	0.422556	0.374737	0.0214215	0.0134976	0.105711	0.0369139	0	MCTS2/HM13
cg17840843	20	30135158	0.000971398	0.0105006	0.0220129	0.0441532	0.453566	0.444799	0.462016	0.314544	0.344752	0.325359	0.323678	0.0244483	0.0176071	0.136774	0.0153341	0	MCTS2/HM13
cg02146091	20	30135177	0.0289133	0.0306384	0.0440953	0.0824045	0.537961	0.577851	0.534372	0.458526	0.496828	0.465988	0.445002	0.044211	0.0435333	0.176564	0.022024	0.010021	MCTS2/HM13
cg14175568	20	30135291	0.0515258	0.0421445	0.0478666	0.0689095	0.475083	0.464759	0.4655	0.450905	0.461752	0.430108	0.424995	0.0369075	0.0459365	0.125018	0.0721332	0.0137947	MCTS2/HM13
cg20129782	20	30135362	0.0488877	0.0605105	0.0549546	0.0751398	0.427303	0.39019	0.389823	0.406316	0.417715	0.377235	0.382012	0.0368024	0.0332234	0.0634696	0.0933114	0.0186321	MCTS2/HM13
cg23757721	20	36148604	0.908375	0.89116	0.884608	0.792216	0.878609	0.913502	0.89004	0.86752	0.862695	0.875929	0.811478	0.845277	0.872857	0.806522	0.854261	0.916269	BLCAP/NNAT
cg26083330	20	36148615	0.894351	0.857846	0.833209	0.736212	0.842955	0.863402	0.864999	0.881258	0.85721	0.904322	0.833193	0.808239	0.888984	0.779038	0.904492	0.909119	BLCAP/NNAT
cg22551578	20	36148620	0.992599	0.924905	0.933743	0.787971	0.931865	0.927045	0.920645	0.85183	0.811309	0.903226	0.87091	0.836975	0.910152	0.728091	0.738017	0.985183	BLCAP/NNAT
cg04489586	20	36148642	0.924033	0.84719	0.859657	0.720327	0.846773	0.842538	0.848388	0.828272	0.824709	0.887296	0.814	0.828776	0.900147	0.76354	0.912375	0.96033	BLCAP/NNAT
cg23605670	20	36148672	0.931936	0.812884	0.865521	0.660628	0.830304	0.828985	0.849255	0.869757	0.80905	0.892461	0.824025	0.798036	0.871839	0.738963	0.852905	0.942048	BLCAP/NNAT
cg12862537	20	36148679	0.902573	0.826485	0.842252	0.699305	0.835754	0.851074	0.858473	0.89054	0.825479	0.870323	0.861542	0.813863	0.86678	0.689667	0.765036	0.918642	BLCAP/NNAT
cg10981598	20	36148699	0.938749	0.839734	0.890392	0.720161	0.848731	0.84793	0.858234	0.838622	0.812991	0.866828	0.8132	0.793513	0.888124	0.699732	0.877808	0.948187	BLCAP/NNAT
cg13790727	20	36148738	0.956777	0.906319	0.919296	0.771113	0.912713	0.9058	0.912119	0.914555	0.906775	0.938471	0.877363	0.889618	0.917385	0.821698	0.928828	0.979152	BLCAP/NNAT
cg20783699	20	36148767	0.983304	0.924743	0.923366	0.757254	0.927566	0.921741	0.915651	0.930509	0.888775	0.950852	0.901662	0.91071	0.959451	0.786401	0.938711	0.987454	BLCAP/NNAT
cg25712981	20	36148775	0.979225	0.897218	0.918778	0.741467	0.911132	0.911878	0.912534	0.945931	0.935252	0.952753	0.940464	0.88987	0.93568	0.829161	0.901768	0.977654	BLCAP/NNAT
cg03615235	20	36148779	0.989502	0.917653	0.935552	0.742999	0.918262	0.920904	0.930941	0.959002	0.92179	0.979839	0.951554	0.89557	0.953269	0.82808	0.953257	0.992382	BLCAP/NNAT
cg17643025	20	36148791	0.896936	0.820869	0.834217	0.692634	0.847962	0.843763	0.832353	0.890577	0.855377	0.895222	0.8759	0.817962	0.847854	0.759013	0.856124	0.907949	BLCAP/NNAT
cg14469070	20	36148803	0.895761	0.793643	0.807842	0.651494	0.838686	0.797424	0.821471	0.886653	0.850978	0.912328	0.854671	0.775404	0.837617	0.738422	0.775629	0.879585	BLCAP/NNAT
cg22298088	20	36148860	0.943561	0.897641	0.917507	0.834588	0.911213	0.8684	0.9323	0.961238	0.93114	0.952275	0.928067	0.894607	0.893097	0.820102	0.600185	0.958202	BLCAP/NNAT
cg22943498	20	36148928	0.972883	0.894519	0.917808	0.666458	0.9063	0.901721	0.896692	0.950515	0.903568	0.960317	0.943004	0.840427	0.920761	0.806186	0.70195	0.970143	BLCAP/NNAT
cg14765818	20	36148954	0.910822	0.771101	0.798413	0.622567	0.790765	0.783172	0.785075	0.826601	0.791311	0.84218	0.773128	0.775658	0.835052	0.729297	0.865945	0.90847	BLCAP/NNAT
cg08402058	20	36148961	0.905405	0.775174	0.795541	0.613545	0.805717	0.791363	0.771114	0.833768	0.801761	0.859886	0.765484	0.750703	0.857067	0.670973	0.857487	0.942637	BLCAP/NNAT
cg15473473	20	36148994	0.888108	0.77208	0.795174	0.627645	0.818939	0.802085	0.818508	0.896032	0.836282	0.888655	0.855192	0.771359	0.81348	0.731026	0.777139	0.890104	BLCAP/NNAT
cg07156273	20	36149013	0.934914	0.885376	0.904631	0.722552	0.895901	0.894292	0.869648	0.959528	0.920539	0.924124	0.898159	0.848975	0.873732	0.753297	0.736371	0.940635	BLCAP/NNAT
cg01466133	20	36149022	0.942959	0.849537	0.87177	0.69682	0.872602	0.868844	0.880923	0.936489	0.900875	0.923988	0.893375	0.8479	0.833784	0.69981	0.619265	0.94321	BLCAP/NNAT
cg24338351	20	36149053	0.937979	0.817955	0.844105	0.687664	0.857748	0.849772	0.845314	0.888822	0.84881	0.907008	0.832983	0.785839	0.846632	0.735162	0.865243	0.933746	BLCAP/NNAT
cg24675557	20	36149081	0.948175	0.845296	0.884865	0.686442	0.887621	0.871019	0.884163	0.918136	0.893828	0.909018	0.882017	0.827578	0.882025	0.750868	0.824773	0.941945	BLCAP/NNAT
cg20479660	20	36149112	0.840673	0.731841	0.75658	0.597168	0.78694	0.753022	0.793905	0.865884	0.826084	0.860634	0.836918	0.768133	0.791053	0.683792	0.764748	0.869937	BLCAP/NNAT
cg22421148	20	36149119	0.88242	0.829159	0.826749	0.696505	0.827915	0.832761	0.863037	0.882322	0.846108	0.851354	0.842854	0.803526	0.844199	0.764693	0.799486	0.864212	BLCAP/NNAT
cg22510412	20	36149121	0.940766	0.878087	0.903626	0.717601	0.861796	0.87329	0.892608	0.946803	0.922251	0.940049	0.923559	0.861254	0.901454	0.771746	0.868636	0.946757	BLCAP/NNAT
cg03061677	20	36149185	0.851892	0.749627	0.786056	0.565933	0.795104	0.769821	0.812235	0.827574	0.792992	0.881518	0.839287	0.73408	0.776604	0.663212	0.772186	0.858258	BLCAP/NNAT
cg00576435	20	36149188	0.850318	0.714121	0.767397	0.580693	0.774179	0.780365	0.827213	0.878889	0.812228	0.858897	0.836808	0.721678	0.78283	0.669893	0.773593	0.843225	BLCAP/NNAT
cg18433380	20	36149194	0.885552	0.755469	0.786911	0.569839	0.859031	0.802752	0.81682	0.894525	0.833458	0.889545	0.880797	0.733249	0.788676	0.721942	0.935238	0.86554	BLCAP/NNAT
cg16648571	20	36149231	0.758811	0.637601	0.635386	0.479091	0.654347	0.639508	0.652164	0.730368	0.671622	0.691822	0.643839	0.59483	0.653998	0.504771	0.595383	0.724822	BLCAP/NNAT
cg25962605	20	36149452	0.776736	0.697588	0.727973	0.566915	0.770034	0.716822	0.777458	0.784185	0.757491	0.810061	0.706945	0.67458	0.715087	0.602652	0.662148	0.738416	BLCAP/NNAT
cg21588305	20	36149455	0.864504	0.800655	0.838477	0.724875	0.846756	0.849084	0.828281	0.878442	0.822201	0.870096	0.831789	0.784238	0.80001	0.747468	0.742744	0.88506	BLCAP/NNAT
cg13708635	20	36149656	0.84791	0.6819	0.714615	0.586716	0.732738	0.709443	0.755158	0.842706	0.786041	0.858255	0.796468	0.679549	0.736745	0.582353	0.716859	0.793411	BLCAP/NNAT
cg11174847	20	36149706	0.86947	0.711116	0.783423	0.621361	0.824174	0.809054	0.860877	0.899192	0.84657	0.924378	0.905511	0.732216	0.811947	0.670561	0.826729	0.745954	BLCAP/NNAT
cg23566503	20	36149750	0.796141	0.605878	0.671021	0.503533	0.701213	0.683565	0.752554	0.809064	0.762953	0.841347	0.825129	0.603775	0.710654	0.490196	0.677132	0.671997	BLCAP/NNAT
cg10642330	20	36150061	0.82253	0.72023	0.772478	0.571058	0.810363	0.777708	0.867965	0.855638	0.823486	0.916002	0.814041	0.685295	0.811933	0.540647	0.61167	0.721105	BLCAP/NNAT
cg22457903	20	42142417	0.24166	0.275249	0.265463	0.265022	0.493995	0.473335	0.502424	0.408876	0.394676	0.399072	0.395952	0.230848	0.229061	0.295106	0.155893	0.235272	L3MBTL
cg20091959	20	42142451	0.150469	0.142612	0.157048	0.252998	0.496078	0.479378	0.511047	0.458443	0.46549	0.462089	0.446958	0.143038	0.164091	0.283294	0.140616	0.171426	L3MBTL
cg17091610	20	42142484	0.128518	0.167867	0.127439	0.162649	0.508725	0.494378	0.508572	0.427552	0.412399	0.428946	0.395097	0.0988229	0.104345	0.246017	0.0699387	0.0852982	L3MBTL
cg23626798	20	42142494	0.132166	0.180787	0.114309	0.13696	0.47486	0.466497	0.468258	0.423477	0.414157	0.415177	0.401082	0.101972	0.108273	0.261484	0.0883663	0.0954212	L3MBTL
cg15388309	20	42142559	0.114669	0.101383	0.119274	0.0978981	0.551656	0.528521	0.552641	0.467467	0.471424	0.423794	0.448582	0.0936549	0.0702906	0.287735	0.0796202	0.0965787	L3MBTL
cg16862791	20	42142596	0.0715195	0.0344871	0.0595635	0.0493188	0.515914	0.520705	0.522278	0.439895	0.451285	0.447637	0.459932	0.0315514	0.0241374	0.273034	0.0072506	0.0153254	L3MBTL
cg06446163	20	42142671	0.0849945	0.0812615	0.0919177	0.0953622	0.490486	0.492735	0.518257	0.382106	0.43759	0.394181	0.381784	0.0622243	0.0827136	0.243668	0.0776304	0.0512774	L3MBTL
cg04984575	20	42142673	0.023622	0.0206994	0.0352505	0.0494628	0.549499	0.527564	0.556088	0.335062	0.389224	0.366748	0.358716	0.0280618	0.0212704	0.211683	0.0192604	0.0126138	L3MBTL
cg02177317	20	42142699	0.109862	0.0776682	0.1193	0.111111	0.572771	0.5752	0.58779	0.456585	0.436422	0.409693	0.410632	0.0660692	0.0793631	0.331443	0.0434783	0.036208	L3MBTL
cg20529070	20	42142751	0.106319	0.0723239	0.094064	0.0795832	0.587841	0.572794	0.583239	0.479014	0.487147	0.490336	0.465497	0.0644323	0.0665135	0.236073	0.063411	0.0554065	L3MBTL
cg10360552	20	42142766	0.0822824	0.0794105	0.0907423	0.0744934	0.554089	0.534498	0.536291	0.461931	0.419749	0.416123	0.429796	0.0594304	0.0645231	0.216514	0.0847394	0.0505171	L3MBTL
cg18911945	20	42142784	0.0590317	0.0481152	0.0604113	0.0433804	0.516407	0.529227	0.526806	0.391465	0.426766	0.406834	0.39967	0.0300867	0.0456185	0.196382	0.077	0.0220371	L3MBTL
cg01877937	20	42142847	0.045349	0.0350188	0.0537252	0.045712	0.475683	0.481159	0.484125	0.334968	0.341957	0.365708	0.337032	0.0247127	0.0336393	0.130064	0.10413	0.0289451	L3MBTL
cg08633313	20	42142852	0.083513	0.0577133	0.0768255	0.0706424	0.535502	0.528725	0.539911	0.420955	0.397056	0.403767	0.348476	0.0315814	0.0386054	0.158038	0.126775	0.0285679	L3MBTL
cg12699433	20	42142897	0.0853854	0.0877075	0.0728221	0.0688277	0.546198	0.530537	0.516482	0.447411	0.432722	0.431399	0.412492	0.0562777	0.0642517	0.171852	0.125375	0.023666	L3MBTL
cg11319028	20	42142947	0.117282	0.0417537	0.0991411	0.103293	0.579027	0.560697	0.566933	0.38581	0.507861	0.398325	0.389901	0.0969443	0.0933773	0.229408	0.290794	0.0168982	L3MBTL
cg22601123	20	42142995	0.05196	0.0360143	0.0363798	0.0176628	0.541551	0.544345	0.584349	0.483151	0.464446	0.411794	0.445331	0.0372222	0.0500839	0.138603	0.147374	0.0439084	L3MBTL
cg22330467	20	42143015	0.0915108	0.0698523	0	0.0665073	0.450178	0.498755	0.463649	0.336068	0.378184	0.260425	0.278275	0.141658	0.0750888	0.211685	0.121733	0	L3MBTL
cg14306330	20	42143045	0.0974167	0.0310147	0.120654	0.042106	0.689109	0.583052	0.584499	0.430822	0.441107	0.489203	0.449081	0.0621487	0.028113	0.104234	0.0526971	0	L3MBTL
cg02611863	20	42143096	0.107776	0.0393294	0.0907676	0.0966997	0.626442	0.613681	0.601079	0.536867	0.593809	0.567973	0.549348	0.04145	0.0359879	0.179838	0.083896	0.0578552	L3MBTL
cg15330298	20	42143174	0.126602	0.0507905	0.0986439	0.062765	0.666692	0.611431	0.643904	0.581405	0.558288	0.561529	0.574753	0.062943	0.044195	0.215663	0.141041	0.0202437	L3MBTL
cg20252111	20	42143211	0.11312	0.0482231	0.100485	0.066153	0.558327	0.550149	0.581819	0.55014	0.569023	0.573769	0.549298	0.0623386	0.0799011	0.400055	0.00830302	0.0138103	L3MBTL
cg15302378	20	42143399	0.0963281	0.0280584	0.0704556	0.0819672	0.725139	0.702397	0.709396	0.740598	0.677916	0.712102	0.703776	0.0975057	0.0935166	0.320289	0.150609	0.0493685	L3MBTL
cg09541000	20	42143489	0.103512	0.0456758	0.0703954	0.0809217	0.607985	0.614902	0.627846	0.532619	0.550799	0.527406	0.602186	0.0587008	0.0771167	0.246916	0.08011	0.0309878	L3MBTL
cg02472486	20	42143502	0.0654613	0.0398709	0.0687732	0.0524133	0.596024	0.604547	0.604744	0.56771	0.520327	0.520482	0.586215	0.0589695	0.0571822	0.228448	0.100358	0.0184621	L3MBTL
cg04132853	20	57414039	0.868829	0.868648	0.848054	0.903577	0.811502	0.782272	0.774312	0.840012	0.767869	0.751881	0.752118	0.885694	0.897321	0.83724	0.899546	0.896178	NESP
cg25090051	20	57414059	0.860043	0.85	0.837095	0.889888	0.832155	0.805484	0.809165	0.810587	0.785581	0.749266	0.772089	0.834687	0.815954	0.798707	0.896532	0.855772	NESP
cg00732970	20	57414162	0.738075	0.712734	0.746993	0.786218	0.612558	0.582318	0.532516	0.54424	0.471025	0.455944	0.473607	0.68593	0.750719	0.618716	0.836129	0.762144	NESP
cg17696847	20	57414217	0.729086	0.711883	0.665037	0.772623	0.635669	0.61068	0.553047	0.591033	0.583774	0.55456	0.509599	0.718711	0.71681	0.636065	0.791596	0.729048	NESP
cg23732978	20	57414274	0.798572	0.930459	0.828661	0.881446	0.846587	0.826121	0.674962	0.857619	0.898849	0.846375	0.860691	0.838047	0.823254	0.77338	0.355026	0.975488	NESP
cg20019489	20	57414351	0.857754	0.909884	0.839287	0.918998	0.817702	0.782028	0.686974	0.669183	0.630366	0.679553	0.578089	0.895205	0.897194	0.820996	0.899158	0.874831	NESP
cg02274728	20	57414407	0.851431	0.872313	0.843252	0.928917	0.82274	0.772542	0.76648	0.696332	0.642246	0.657725	0.544292	0.870495	0.862342	0.762652	0.831308	0.907438	NESP
cg12054318	20	57414529	0.902547	0.906211	0.877633	0.923964	0.7904	0.735568	0.616379	0.627352	0.532763	0.560648	0.484438	0.810919	0.814029	0.704896	0.612805	0.904454	NESP
cg25268451	20	57414539	0.917375	0.92483	0.903021	0.925856	0.845089	0.786304	0.721202	0.672449	0.572225	0.551396	0.53942	0.959028	0.908971	0.825151	0.892098	0.948282	NESP
cg11996914	20	57414578	0.915147	0.920769	0.888047	0.91721	0.712492	0.677266	0.614101	0.555861	0.561178	0.558189	0.503677	0.870905	0.878007	0.744978	0.822986	0.922447	NESP
cg21330323	20	57414596	0.842992	0.862627	0.837579	0.883938	0.66531	0.594632	0.557085	0.509608	0.506477	0.47382	0.465279	0.797087	0.797456	0.699544	0.781555	0.844567	NESP
cg06163629	20	57414884	0.950091	0.962931	0.940673	0.971697	0.695703	0.655077	0.579835	0.562822	0.52702	0.525649	0.483187	0.938857	0.927398	0.775731	0.954493	0.961412	NESP
cg14597908	20	57414960	0.843715	0.843098	0.82941	0.859067	0.699773	0.637748	0.596444	0.512513	0.452261	0.455857	0.429191	0.826692	0.818241	0.713392	0.840624	0.848424	NESP
cg00765653	20	57415144	0.943581	0.969579	0.918149	0.959805	0.715008	0.654811	0.65822	0.652765	0.601776	0.608308	0.578202	0.894132	0.884983	0.775176	0.950932	0.955834	NESP
cg14728235	20	57415177	0.963258	0.962268	0.957018	0.980544	0.746474	0.688417	0.670283	0.623434	0.610846	0.605611	0.562741	0.945275	0.945588	0.803648	0.96907	0.988792	NESP
cg05558390	20	57415377	0.96224	0.98581	0.957521	0.980493	0.619066	0.563719	0.618902	0.370287	0.331279	0.361822	0.27541	0.947707	0.913503	0.625146	0.961137	0.972317	NESP
cg19296354	20	57415697	0.907398	0.878534	0.888815	0.907268	0.619279	0.596287	0.660174	0.595194	0.51542	0.535691	0.464548	0.864542	0.847433	0.735098	0.914711	0.909331	NESP
cg24975842	20	57416221	0.985454	0.992776	0.961321	0.98656	0.701905	0.667011	0.75324	0.51236	0.480625	0.527047	0.474704	0.973951	0.977018	0.738517	0.95997	0.993558	NESP
cg18619398	20	57416506	0.890661	0.90687	0.878246	0.91801	0.465453	0.442928	0.461661	0.458921	0.464876	0.44888	0.404693	0.85269	0.857173	0.683052	0.936766	0.890092	NESP
cg01355739	20	57416888	0.961776	0.971038	0.952021	0.944677	0.555338	0.58504	0.603743	0.568895	0.541102	0.514334	0.496296	0.878856	0.8969	0.820981	0.896815	0.912142	NESP
cg00952145	20	57417152	0.759259	0.699312	0.699661	0.679928	0.433869	0.42345	0.434396	0.348392	0.359099	0.383315	0.32585	0.677487	0.712786	0.582402	0.818443	0.762677	NESP
cg20582984	20	57417233	0.94689	0.928578	0.926655	0.943881	0.663514	0.665333	0.674423	0.632507	0.599237	0.58714	0.57914	0.902678	0.89473	0.814824	0.931201	0.918169	NESP
cg18949315	20	57418015	0.858856	0.848411	0.840675	0.670549	0.502596	0.44917	0.532772	0.600741	0.485663	0.570209	0.480623	0.759	0.81095	0.75052	0.621703	0.791886	NESP
cg18935491	20	57425979	0.375299	0.401819	0.446092	0.0983771	0.661685	0.651336	0.649817	0.832034	0.780248	0.782778	0.767057	0.298624	0.482709	0.405525	0.1469	0.44988	NESP-AS/GNAS-AS1
cg24203465	20	57425986	0.397953	0.400747	0.424953	0.171057	0.576612	0.57342	0.561769	0.637645	0.649463	0.624344	0.665142	0.339015	0.477315	0.422755	0.414924	0.433774	NESP-AS/GNAS-AS1
cg26102503	20	57425994	0.409179	0.451509	0.420489	0.161523	0.640973	0.612297	0.618919	0.784532	0.728449	0.768587	0.714317	0.31924	0.511607	0.399288	0.381565	0.513856	NESP-AS/GNAS-AS1
cg03344105	20	57426131	0.442507	0.472379	0.444273	0.180564	0.685507	0.632521	0.662314	0.834783	0.775133	0.83865	0.711542	0.37544	0.560202	0.441617	0.360843	0.490564	NESP-AS/GNAS-AS1
cg14660776	20	57426138	0.414662	0.468773	0.426405	0.163734	0.635194	0.605689	0.60856	0.748423	0.719761	0.767286	0.626917	0.323407	0.495133	0.385837	0.257401	0.465866	NESP-AS/GNAS-AS1
cg19592829	20	57426215	0.777342	0.669668	0.733159	0.496792	0.835744	0.731846	0.821287	0.799876	0.777055	0.795889	0.705348	0.656077	0.718563	0.586277	0.752229	0.665791	NESP-AS/GNAS-AS1
cg09123158	20	57426264	0.89144	0.794467	0.858002	0.681038	0.856072	0.844818	0.880345	0.895394	0.898359	0.869363	0.843794	0.783301	0.808373	0.693087	0.74706	0.830907	NESP-AS/GNAS-AS1
cg19140375	20	57426274	0.807589	0.678307	0.743577	0.525588	0.792343	0.754402	0.829047	0.80098	0.776637	0.802737	0.709695	0.643916	0.748053	0.559195	0.719086	0.682409	NESP-AS/GNAS-AS1
cg11669839	20	57426322	0.479364	0.448381	0.421922	0.290155	0.537451	0.523806	0.525699	0.695432	0.631493	0.679545	0.594137	0.374273	0.50034	0.391629	0.350956	0.484863	NESP-AS/GNAS-AS1
cg17841572	20	57426368	0.741562	0.659846	0.686723	0.500859	0.805346	0.755717	0.828023	0.807301	0.798059	0.826408	0.722816	0.656793	0.71595	0.57955	0.749214	0.663808	NESP-AS/GNAS-AS1
cg25229306	20	57426374	0.816622	0.731363	0.771189	0.592613	0.853022	0.798095	0.85375	0.853802	0.822702	0.870728	0.763747	0.727777	0.761003	0.643939	0.820028	0.692321	NESP-AS/GNAS-AS1
cg14482474	20	57426383	0.743708	0.69273	0.735217	0.596626	0.796462	0.759168	0.741338	0.802377	0.784738	0.836493	0.751822	0.669003	0.781321	0.629228	0.814522	0.664588	NESP-AS/GNAS-AS1
cg08166863	20	57426391	0.791365	0.707675	0.755068	0.598209	0.800274	0.779115	0.843434	0.835023	0.838204	0.858932	0.793911	0.719861	0.801441	0.643202	0.76324	0.714637	NESP-AS/GNAS-AS1
cg11285807	20	57426395	0.729201	0.606263	0.683308	0.548801	0.715718	0.675699	0.737094	0.731515	0.722266	0.779484	0.657999	0.593054	0.717669	0.550144	0.774884	0.622393	NESP-AS/GNAS-AS1
cg06200857	20	57426420	0.766565	0.669027	0.75388	0.609071	0.757551	0.730003	0.77596	0.80764	0.717917	0.76955	0.691876	0.665758	0.708573	0.604708	0.724301	0.667179	NESP-AS/GNAS-AS1
cg08091561	20	57426425	0.723065	0.639254	0.693379	0.572936	0.725697	0.676731	0.737099	0.776811	0.701235	0.725407	0.638007	0.631463	0.712721	0.584017	0.640795	0.655606	NESP-AS/GNAS-AS1
cg22860367	20	57426538	0.662197	0.599395	0.622959	0.464746	0.708218	0.65965	0.681574	0.688532	0.687367	0.701423	0.607651	0.591128	0.675339	0.512309	0.628423	0.609986	NESP-AS/GNAS-AS1
cg07947033	20	57426545	0.75033	0.680888	0.699606	0.566006	0.790451	0.738866	0.794367	0.738691	0.759079	0.761543	0.647012	0.652999	0.756937	0.591585	0.756894	0.705057	NESP-AS/GNAS-AS1
cg06693667	20	57426570	0.730201	0.660372	0.692236	0.554183	0.761226	0.706429	0.757482	0.758124	0.702437	0.756876	0.651688	0.650052	0.720341	0.59723	0.72735	0.66341	NESP-AS/GNAS-AS1
cg15631127	20	57426580	0.691592	0.610302	0.674173	0.551639	0.697322	0.665818	0.731216	0.769438	0.749043	0.759191	0.670638	0.669461	0.743017	0.595653	0.793241	0.67677	NESP-AS/GNAS-AS1
cg04677683	20	57426743	0.76334	0.645236	0.725314	0.552611	0.772016	0.72532	0.778121	0.834123	0.754202	0.737961	0.670559	0.67174	0.71551	0.586241	0.792014	0.660705	NESP-AS/GNAS-AS1
cg15160445	20	57426749	0.755048	0.655717	0.710977	0.580913	0.771525	0.711939	0.779843	0.813277	0.756075	0.781243	0.698756	0.698227	0.748129	0.632761	0.810382	0.718737	NESP-AS/GNAS-AS1
cg25326570	20	57426757	0.729489	0.642617	0.67575	0.53628	0.704521	0.672681	0.717335	0.774888	0.701977	0.755643	0.654417	0.61585	0.678927	0.578523	0.783808	0.661727	NESP-AS/GNAS-AS1
cg23249369	20	57426759	0.772096	0.690754	0.73448	0.600131	0.816375	0.771691	0.807801	0.88872	0.831591	0.841611	0.727968	0.719122	0.804036	0.631275	0.714601	0.720069	NESP-AS/GNAS-AS1
cg01715551	20	57426789	0.663242	0.585493	0.633231	0.545713	0.69651	0.650553	0.707206	0.652428	0.673221	0.685921	0.615342	0.613331	0.661477	0.541832	0.61578	0.615402	NESP-AS/GNAS-AS1
cg14176797	20	57426801	0.790755	0.707888	0.743567	0.609184	0.796566	0.751491	0.812963	0.782568	0.729871	0.764675	0.680695	0.66652	0.745696	0.585723	0.736313	0.695798	NESP-AS/GNAS-AS1
cg04457481	20	57426835	0.794216	0.705048	0.744751	0.556804	0.821655	0.753948	0.818741	0.818699	0.78337	0.815443	0.735577	0.715496	0.742902	0.611666	0.695884	0.710335	NESP-AS/GNAS-AS1
cg27262796	20	57426858	0.751148	0.701375	0.708392	0.633671	0.796599	0.770427	0.802298	0.805458	0.754078	0.771758	0.679703	0.690704	0.747627	0.651802	0.622006	0.700492	NESP-AS/GNAS-AS1
cg21938532	20	57426931	0.808155	0.695111	0.752017	0.578679	0.817479	0.818293	0.855136	0.850706	0.842124	0.853328	0.766903	0.717254	0.773404	0.650239	0.744974	0.702817	NESP-AS/GNAS-AS1
cg22989942	20	57426950	0.765399	0.678249	0.698178	0.61304	0.768475	0.719693	0.798298	0.759155	0.747607	0.779785	0.710167	0.678055	0.721471	0.631533	0.728589	0.697098	NESP-AS/GNAS-AS1
cg18224653	20	57426979	0.736507	0.656507	0.69125	0.606012	0.783554	0.727479	0.814735	0.720103	0.696552	0.752855	0.674783	0.636074	0.701723	0.583973	0.689354	0.652824	NESP-AS/GNAS-AS1
cg14309385	20	57427010	0.691253	0.629685	0.665437	0.590169	0.726597	0.677161	0.730015	0.709908	0.696219	0.735075	0.652442	0.637111	0.7101	0.604397	0.696309	0.655068	NESP-AS/GNAS-AS1
cg05309239	20	57427017	0.724523	0.658867	0.693076	0.593284	0.756587	0.732832	0.783047	0.731103	0.713419	0.748624	0.668058	0.627043	0.707202	0.566688	0.706712	0.617611	NESP-AS/GNAS-AS1
cg12573482	20	57427030	0.689141	0.640978	0.6589	0.56648	0.752748	0.681995	0.764886	0.700087	0.688298	0.714512	0.626852	0.597764	0.667874	0.573936	0.689881	0.623193	NESP-AS/GNAS-AS1
cg01017090	20	57427046	0.713362	0.642166	0.652592	0.567558	0.742267	0.691655	0.74874	0.740739	0.717777	0.742527	0.666529	0.663938	0.681546	0.560625	0.651547	0.638258	NESP-AS/GNAS-AS1
cg06324048	20	57427103	0.789115	0.760043	0.778086	0.611563	0.840641	0.821943	0.884412	0.863907	0.837034	0.860027	0.816524	0.766941	0.81412	0.665224	0.664978	0.738036	NESP-AS/GNAS-AS1
cg13728472	20	57427117	0.662933	0.551082	0.61357	0.483106	0.726565	0.651421	0.716287	0.646423	0.617556	0.670019	0.625398	0.5358	0.658941	0.488939	0.619451	0.570073	NESP-AS/GNAS-AS1
cg24617313	20	57427146	0.644227	0.602605	0.621558	0.544193	0.662444	0.62328	0.676388	0.807706	0.614805	0.609718	0.533953	0.59013	0.671647	0.54222	0.622562	0.608454	NESP-AS/GNAS-AS1
cg03908391	20	57427170	0.898848	0.840943	0.876783	0.740967	0.905212	0.899572	0.935016	0.953994	0.932181	0.931258	0.907717	0.857922	0.92419	0.783222	0.783646	0.832531	NESP-AS/GNAS-AS1
cg22290117	20	57427173	0.84507	0.768338	0.797049	0.669266	0.861756	0.82455	0.869559	0.848753	0.823639	0.844359	0.798436	0.786758	0.791176	0.679701	0.759084	0.750258	NESP-AS/GNAS-AS1
cg26496204	20	57427210	0.779832	0.720373	0.736549	0.632926	0.799123	0.757497	0.845896	0.79777	0.753858	0.787552	0.721625	0.685638	0.7524	0.62128	0.742354	0.700329	NESP-AS/GNAS-AS1
cg16833551	20	57427237	0.861807	0.869674	0.860134	0.788703	0.899646	0.88336	0.90796	0.890558	0.911807	0.911526	0.878398	0.818514	0.858843	0.807827	0.832189	0.855461	NESP-AS/GNAS-AS1
cg03010274	20	57427274	0.686485	0.608184	0.662421	0.531769	0.714045	0.67326	0.726863	0.704232	0.67093	0.713015	0.631751	0.61315	0.647085	0.549037	0.600591	0.628074	NESP-AS/GNAS-AS1
cg25652859	20	57427412	0.668279	0.626297	0.638537	0.471136	0.741705	0.704756	0.740178	0.748886	0.707899	0.770227	0.664818	0.610296	0.679814	0.513092	0.623699	0.626997	NESP-AS/GNAS-AS1
cg12321149	20	57427426	0.467956	0.445015	0.443056	0.352353	0.523548	0.512891	0.548538	0.655771	0.632702	0.625324	0.573606	0.444728	0.512218	0.40677	0.467246	0.496338	NESP-AS/GNAS-AS1
cg06065549	20	57427443	0.630045	0.598663	0.586179	0.497054	0.703164	0.653703	0.693831	0.657982	0.634607	0.64355	0.582138	0.556489	0.617154	0.530779	0.68292	0.619724	NESP-AS/GNAS-AS1
cg07105596	20	57427472	0.882761	0.727116	0.815836	0.609504	0.856056	0.81439	0.881096	0.865066	0.808475	0.841752	0.769829	0.759121	0.862518	0.630539	0.770552	0.76256	NESP-AS/GNAS-AS1
cg27304369	20	57427483	0.824402	0.738148	0.755099	0.591802	0.828141	0.804101	0.873482	0.866818	0.824958	0.861328	0.809344	0.745715	0.811865	0.682893	0.804656	0.782826	NESP-AS/GNAS-AS1
cg26811638	20	57427493	0.798609	0.667171	0.741911	0.54792	0.785849	0.759641	0.797905	0.782867	0.749056	0.761647	0.673608	0.673632	0.75853	0.582614	0.553294	0.685632	NESP-AS/GNAS-AS1
cg26534489	20	57427495	0.757124	0.636197	0.649641	0.572476	0.719307	0.689109	0.733973	0.732965	0.720968	0.725154	0.680335	0.629946	0.740698	0.552247	0.696578	0.635342	NESP-AS/GNAS-AS1
cg08587534	20	57427503	0.830557	0.722222	0.759382	0.632524	0.839846	0.806027	0.852276	0.814405	0.775833	0.831753	0.755543	0.739649	0.8238	0.664669	0.742536	0.74005	NESP-AS/GNAS-AS1
cg14564778	20	57427556	0.799776	0.711627	0.738484	0.582154	0.794628	0.767017	0.816427	0.818354	0.792418	0.809485	0.73495	0.725781	0.787441	0.627005	0.709747	0.722075	NESP-AS/GNAS-AS1
cg01817393	20	57427642	0.16091	0.131123	0.166119	0.163078	0.357947	0.380255	0.437458	0.423423	0.426903	0.277637	0.405663	0.146421	0.213117	0.276204	0.251807	0.190209	NESP-AS/GNAS-AS1
cg02890368	20	57427650	0.00543478	0	0.0244565	0.100239	0.274545	0.251761	0.268382	0.410398	0.305833	0.0233266	0.281778	0.115226	0.0522675	0.124352	0.434043	0	NESP-AS/GNAS-AS1
cg20528838	20	57427730	0.233543	0.262699	0.216841	0.154925	0.332305	0.361352	0.378472	0.437415	0.417821	0.345524	0.400845	0.188794	0.271122	0.210493	0.0948239	0.264187	NESP-AS/GNAS-AS1
cg27661264	20	57427738	0.397572	0.425069	0.370433	0.284228	0.448541	0.437733	0.477098	0.503288	0.490301	0.413422	0.465093	0.356378	0.384504	0.321986	0.235528	0.417111	NESP-AS/GNAS-AS1
cg19589727	20	57427762	0.299427	0.302516	0.284686	0.239674	0.418241	0.425466	0.434359	0.478997	0.471305	0.429861	0.425596	0.301	0.320438	0.301685	0.215734	0.329456	NESP-AS/GNAS-AS1
cg10302550	20	57427821	0.292916	0.268243	0.289378	0.1777	0.476902	0.520186	0.524866	0.52025	0.537972	0.470777	0.489033	0.223155	0.30794	0.321902	0.0667023	0.206051	NESP-AS/GNAS-AS1
cg17414107	20	57427830	0.427511	0.399014	0.387513	0.262316	0.61881	0.604568	0.654973	0.627742	0.65006	0.581628	0.60063	0.356422	0.44249	0.401824	0.265602	0.401788	NESP-AS/GNAS-AS1
cg00943909	20	57427942	0.164554	0.0881158	0.112133	0.0578512	0.452089	0.461075	0.490472	0.465585	0.489088	0.393761	0.485911	0.0694594	0.114497	0.2069	0.0140332	0.0413693	NESP-AS/GNAS-AS1
cg19640589	20	57427973	0.17505	0.0981469	0.122299	0.0599008	0.499542	0.543341	0.52583	0.525633	0.54091	0.498105	0.522299	0.0669481	0.119529	0.238159	0.0457859	0.0636015	NESP-AS/GNAS-AS1
cg24346429	20	57428032	0.262149	0.278151	0.228173	0.381425	0.309164	0.328445	0.413184	0.374611	0.418561	0.428966	0.37807	0.331469	0.359763	0.398958	0.341473	0.265087	NESP-AS/GNAS-AS1
cg21988465	20	57429277	0.505389	0.20401	0.402885	0.269047	0.683722	0.719801	0.713518	0.569255	0.558725	0.537568	0.560886	0.280012	0.446582	0.573482	0.27577	0.243313	GNAS XL
cg07284407	20	57429858	0.370568	0.161088	0.285041	0.182031	0.601086	0.598348	0.592053	0.530013	0.593531	0.545249	0.543049	0.233695	0.356443	0.423651	0.187457	0.17095	GNAS XL
cg21625881	20	57430313	0.274659	0.181187	0.259183	0.195581	0.508434	0.478952	0.520341	0.514645	0.537454	0.483801	0.456125	0.176092	0.302549	0.38222	0.138809	0.183096	GNAS XL
cg14203179	20	57430663	0.118503	0.035634	0.0791196	0.049864	0.458279	0.466748	0.472997	0.395752	0.445771	0.375077	0.375591	0.0355252	0.0749609	0.202589	0.0343228	0.0213658	GNAS XL
cg22741626	20	57463265	0.400986	0.410736	0.386304	0.285759	0.570221	0.668353	0.690104	0.716008	0.672185	0.716848	0.704687	0.466766	0.464035	0.391833	0.522032	0.490019	GNAS Ex1A
cg18997188	20	57463270	0.338987	0.337877	0.332662	0.255527	0.573209	0.643824	0.681479	0.752721	0.71622	0.713158	0.717781	0.368832	0.412507	0.307324	0.481164	0.489333	GNAS Ex1A
cg20213508	20	57463325	0.398751	0.371063	0.369287	0.306674	0.584313	0.658373	0.678482	0.721774	0.695987	0.686194	0.703694	0.438026	0.472749	0.346663	0.379073	0.537068	GNAS Ex1A
cg26791489	20	57463330	0.257025	0.252732	0.282017	0.202932	0.495788	0.636957	0.633649	0.615465	0.603233	0.636148	0.676503	0.274462	0.344171	0.261787	0.284823	0.392105	GNAS Ex1A
cg04779428	20	57463355	0.292585	0.262749	0.247396	0.227808	0.495623	0.598169	0.63166	0.599559	0.617892	0.644281	0.604082	0.360075	0.40065	0.282119	0.290623	0.386772	GNAS Ex1A
cg04019914	20	57463357	0.36937	0.42358	0.371729	0.272777	0.636645	0.708246	0.721745	0.689053	0.751369	0.756525	0.755778	0.442954	0.444422	0.323711	0.289637	0.527745	GNAS Ex1A
cg11357538	20	57463397	0.136663	0.125172	0.146629	0.108669	0.404392	0.539557	0.530542	0.579968	0.604859	0.584556	0.588081	0.171218	0.181089	0.231097	0.098537	0.200115	GNAS Ex1A
cg20008140	20	57463455	0.26237	0.240758	0.314794	0.219883	0.559355	0.652762	0.65306	0.666302	0.671856	0.698992	0.682658	0.314481	0.378291	0.286927	0.232988	0.3254	GNAS Ex1A
cg11480267	20	57463503	0.131632	0.151402	0.151709	0.142513	0.375969	0.442079	0.444302	0.5461	0.574168	0.514166	0.559223	0.14906	0.201589	0.239557	0.112892	0.211013	GNAS Ex1A
cg10011623	20	57463527	0.188905	0.203669	0.217511	0.155934	0.443902	0.559878	0.57753	0.504622	0.560595	0.575424	0.541581	0.207762	0.232817	0.192087	0.310426	0.268448	GNAS Ex1A
cg01748573	20	57463530	0.218257	0.246723	0.270279	0.197885	0.518533	0.650262	0.638026	0.646269	0.659446	0.646959	0.657418	0.2521	0.27979	0.217876	0.159206	0.361896	GNAS Ex1A
cg17334845	20	57463572	0.0752705	0.052974	0.0841725	0.0843503	0.267638	0.35578	0.292249	0.46934	0.487017	0.427428	0.40041	0.0540315	0.0911267	0.183289	0.0481351	0.0620226	GNAS Ex1A
cg26767990	20	57463615	0.171295	0.146899	0.148734	0.15343	0.357983	0.47417	0.473249	0.476942	0.508267	0.525296	0.500037	0.177767	0.200797	0.221479	0.111639	0.199264	GNAS Ex1A
cg17652507	20	57463653	0.00898326	0	0.022787	0.0185538	0.340727	0.539302	0.516174	0.547588	0.582882	0.602652	0.602205	0.0203903	0.049657	0.0984788	0.0382072	0.0450647	GNAS Ex1A
cg23496597	20	57463725	0.0697817	0.0922149	0.112588	0.0544025	0.426038	0.571262	0.56375	0.627701	0.641102	0.632257	0.583727	0.133487	0.17366	0.196466	0.0443465	0.126839	GNAS Ex1A
cg25308079	20	57463763	0.186806	0.167418	0.238054	0.192879	0.479573	0.536286	0.515976	0.568146	0.565324	0.579601	0.550437	0.252364	0.322736	0.402204	0.113913	0.296354	GNAS Ex1A
cg03014008	20	57463767	0.0203655	0.027093	0.0385316	0.0238121	0.37461	0.529121	0.520554	0.553776	0.556216	0.55944	0.529387	0.0567155	0.107892	0.17385	0.0350716	0.0652144	GNAS Ex1A
cg09772382	20	57463775	0.112558	0.124596	0.182125	0.119976	0.514717	0.570024	0.574928	0.621796	0.619124	0.638737	0.597081	0.218431	0.33947	0.442052	0.0413209	0.331977	GNAS Ex1A
cg15222215	20	57463783	0.0499218	0.0439456	0.0589646	0.049305	0.445406	0.549936	0.57807	0.593208	0.613466	0.582584	0.568052	0.0933499	0.17818	0.256161	0.0491932	0.129908	GNAS Ex1A
cg14263118	20	57463787	0.0943561	0.100993	0.131888	0.123651	0.467042	0.587174	0.592601	0.628404	0.623273	0.634671	0.609693	0.163784	0.239237	0.314297	0.10882	0.178241	GNAS Ex1A
cg11244758	20	57463900	0.0624103	0.0738137	0.142979	0.0848116	0.446656	0.549026	0.553567	0.536444	0.515377	0.527781	0.5013	0.120137	0.20874	0.344388	0.0156588	0.138974	GNAS Ex1A
cg18160880	20	57463903	0.0816752	0.033171	0.18406	0.0775319	0.513972	0.6815	0.680786	0.693167	0.671691	0.689759	0.66509	0.134495	0.256297	0.427953	0.00864838	0.170698	GNAS Ex1A
cg05926269	20	57463906	0.046248	0.0201247	0.129232	0.0747057	0.546004	0.679024	0.697762	0.718833	0.735196	0.719792	0.671363	0.165004	0.224135	0.397847	0.0157937	0.168637	GNAS Ex1A
cg03821543	20	57463925	0.0546803	0.0613477	0.0738809	0.0734587	0.338448	0.509314	0.529425	0.557038	0.573096	0.588579	0.55093	0.0824759	0.128529	0.212999	0.0384873	0.100747	GNAS Ex1A
cg00267746	20	57463984	0.0420849	0.0481678	0.0448592	0.0501901	0.328667	0.479457	0.451935	0.450697	0.526112	0.497505	0.484524	0.0601896	0.156024	0.215792	0.0209904	0.106116	GNAS Ex1A
cg09885502	20	57463991	0.146959	0.0458406	0.039801	0.571223	0.305014	0.510369	0.517601	0.526552	0.683956	0.655394	0.465496	0.0945431	0.207807	0.161162	0.120155	0.00881612	GNAS Ex1A
cg03837903	20	57464000	0.144176	0.13648	0.175958	0.126198	0.43892	0.536891	0.543307	0.613857	0.614434	0.592829	0.584075	0.179324	0.224244	0.30987	0.0709731	0.232035	GNAS Ex1A
cg23159236	20	57464002	0.026299	0.0176481	0.0649045	0.0210526	0.271402	0.416636	0.394841	0.415859	0.454528	0.399451	0.413829	0.0651116	0.120007	0.157949	0.00848165	0.109008	GNAS Ex1A
cg22798925	20	57464129	0.0627958	0.0751315	0.112521	0.0675834	0.470323	0.5406	0.549166	0.524478	0.572272	0.585476	0.53606	0.0925063	0.199552	0.265662	0.0116989	0.122871	GNAS Ex1A
cg20126878	20	57464571	0.113387	0.147005	0.150362	0.11735	0.362212	0.453678	0.47237	0.525319	0.516717	0.533419	0.493008	0.137741	0.195382	0.269374	0.0923321	0.196334	GNAS Ex1A
cg27027803	20	57464742	0.189316	0.13251	0.148105	0.12202	0.382593	0.537828	0.557645	0.590484	0.620357	0.618693	0.588178	0.136776	0.190877	0.263309	0.0726091	0.191463	GNAS Ex1A
cg08997444	20	57464970	0.161358	0.179764	0.204635	0.179058	0.498555	0.579436	0.578635	0.620947	0.638764	0.66272	0.612997	0.238044	0.298128	0.361044	0.11771	0.320336	GNAS Ex1A
cg22639787	20	57464973	0.112626	0.167437	0.188496	0.124609	0.611357	0.710698	0.730633	0.778247	0.76236	0.785056	0.762303	0.252212	0.329139	0.396236	0.134946	0.37798	GNAS Ex1A
cg05960039	20	57465123	0.0476106	0.0300424	0.0601913	0.0405132	0.197842	0.380763	0.289085	0.343504	0.36331	0.384867	0.338845	0.0349653	0.0863879	0.154897	0.0183326	0.0425591	GNAS Ex1A
cg09604333	20	57465125	0.100608	0.132939	0.14035	0.104777	0.353393	0.494621	0.430459	0.45458	0.517971	0.500308	0.473264	0.108538	0.193072	0.265053	0.0456984	0.2012	GNAS Ex1A
cg06047881	20	57465132	0.0955045	0.136819	0.135668	0.0766936	0.36604	0.467165	0.457024	0.447365	0.539957	0.490554	0.428982	0.135733	0.179727	0.179141	0.123417	0.215993	GNAS Ex1A
cg20018057	20	57465139	0.0869427	0.122334	0.130939	0.0674758	0.32465	0.445595	0.426409	0.460505	0.538936	0.533933	0.476969	0.129441	0.189151	0.183975	0.110597	0.197102	GNAS Ex1A
cg10748817	20	57465175	0.121032	0.121924	0.146408	0.100457	0.362154	0.564518	0.508734	0.651573	0.64064	0.672786	0.620016	0.121242	0.180213	0.19364	0.135293	0.15525	GNAS Ex1A
cg00606841	21	40757691	0.101402	0.0823711	0.103522	0.0888588	0.505335	0.488013	0.508061	0.483163	0.475787	0.468767	0.485675	0.0546993	0.0933099	0.239159	0.0325357	0.0353063	WRB
cg22858667	21	40757750	0.033111	0.028346	0.0540512	0.0501237	0.591064	0.603459	0.605882	0.544439	0.527415	0.541074	0.534513	0.00978394	0.0386836	0.282092	0.0227858	0	WRB
cg26710963	21	40757899	0.112977	0.0825296	0.10629	0.096885	0.550012	0.541743	0.536604	0.484765	0.500014	0.510811	0.485241	0.0482608	0.0881455	0.265727	0.0504994	0.0404069	WRB
cg18152773	22	42078217	0.0993822	0.0895437	0.105587	0.0879848	0.471228	0.447836	0.478319	0.428604	0.445985	0.414311	0.410021	0.093648	0.10683	0.236656	0.0712893	0.0717011	NHP2L1
cg05871614	22	42078330	0.100123	0.0970828	0.103155	0.0962597	0.509814	0.48195	0.507631	0.490776	0.498159	0.461004	0.44703	0.0666898	0.0991023	0.256627	0.0625268	0.0628151	NHP2L1
cg22083753	22	42078365	0.0989375	0.106867	0.103259	0.101726	0.507846	0.48211	0.516239	0.463932	0.45913	0.43698	0.433908	0.0669589	0.0717114	0.205516	0.0311836	0.0410744	NHP2L1
cg15284719	22	42078388	0.127108	0.146763	0.156646	0.146895	0.524115	0.522015	0.531632	0.499525	0.448228	0.436453	0.43121	0.115435	0.135538	0.231543	0.131506	0.0851263	NHP2L1
cg08686092	22	42078567	0.0674345	0.0563787	0.0618422	0.0641167	0.44334	0.442637	0.46837	0.471771	0.467984	0.424624	0.40112	0.0294721	0.0415443	0.157175	0.0763145	0.0352349	NHP2L1
cg11677105	22	42078707	0.0537932	0.0521984	0.0644694	0.0656679	0.435137	0.418844	0.468165	0.445173	0.411287	0.388734	0.348942	0.0529578	0.0554365	0.105366	0.0680339	0.0351483	NHP2L1
cg11536612	22	42078723	0.165216	0.201229	0.165252	0.168156	0.510417	0.48333	0.557438	0.476442	0.455841	0.442213	0.43728	0.220775	0.249011	0.190474	0.256414	0.147485	NHP2L1

## Sheet: (B) Placenta DMRs
			Androgenetic moles				1st trimester placenta samples			3rd trimester placenta samples				RHM samples with NLRP7 mutations
TargetID	CHR	MAPINFO	AndroMole_1	AndroMole_2	AndroMole_3	AndroMole_4	Chorion_1	Chorion_2	Chorion_3	PL1	PL3	PL5	PL7	NLRP7_1	NLRP7_2	NLRP7_3	NLRP7_4	NLRP7_4_2	Gene
cg19696983	2	207068254	0.0977322	0.132166	0.108869	0.0892704	0.362937	0.372065	0.345155	0.348954	0.35103	0.350986	0.337704	0.0635859	0.0705331	0.312197	0.0811609	0.0342967	GPR1-AS
cg23239484	2	207068317	0.0768319	0.108269	0.0829532	0.0622829	0.558462	0.562689	0.513759	0.445163	0.47132	0.455643	0.470884	0.0863869	0.0802619	0.366813	0.0535565	0.00684817	GPR1-AS
cg13443116	2	207068409	0.117494	0.173781	0.132554	0.117554	0.513089	0.537627	0.493337	0.545607	0.517054	0.51896	0.513234	0.108553	0.104794	0.321585	0.0901414	0.0426473	GPR1-AS
cg09546921	3	128336483	0.233116	0.256182	0.159838	0.204377	0.576357	0.549856	0.545972	0.491344	0.488294	0.498539	0.477186	0.155516	0.178619	0.0524282	0.0410343	0.105188	RPN1
cg18191418	3	128336579	0.188852	0.143713	0.0506367	0.0760585	0.500708	0.501348	0.479095	0.399061	0.430383	0.427247	0.416849	0.123309	0.129091	0.025745	0.0164307	0.0513978	RPN1
cg02020882	3	128336728	0.192569	0.148539	0.0829452	0.130546	0.610379	0.580432	0.570534	0.510627	0.544605	0.545834	0.48417	0.124624	0.161514	0.0519615	0.100528	0.0924169	RPN1
cg18108362	3	128336744	0.15903	0.155436	0.112044	0.119371	0.462561	0.447106	0.444723	0.434739	0.45331	0.397829	0.400462	0.130581	0.175251	0.0736087	0.0873886	0.0909607	RPN1
cg15595044	3	128336857	0.154953	0.129389	0.0934081	0.147712	0.467459	0.447166	0.445614	0.437921	0.434455	0.42779	0.393353	0.163917	0.203512	0.063778	0.0491665	0.0851739	RPN1
cg01560556	3	128337004	0.191083	0.151687	0.103379	0.146673	0.53093	0.507191	0.516539	0.461068	0.490894	0.459458	0.462634	0.159281	0.187037	0.0774368	0.060094	0.110569	RPN1
cg10691592	3	128337033	0.198282	0.184853	0.103881	0.151344	0.472082	0.449857	0.452733	0.440593	0.446185	0.409911	0.405733	0.162692	0.194856	0.0509521	0.0701381	0.0645699	RPN1
cg08795948	3	128337044	0.161962	0.164922	0.11468	0.110709	0.463482	0.477909	0.585137	0.469062	0.479848	0.468802	0.4132	0.110201	0.140325	0.0495359	0.157547	0.0807249	RPN1
cg25441771	3	182816738	0.0228608	0.0410215	0.053922	0.0370158	0.57638	0.558346	0.569843	0.576335	0.56006	0.550926	0.523943	0.0223356	0.0197933	0	0.0414764	0.0968174	MCCC1
cg07634101	3	182816873	0.0891676	0.0960867	0.096736	0.0972651	0.450356	0.416466	0.447734	0.388292	0.418748	0.381515	0.384824	0.0601157	0.0967164	0.0575119	0.120668	0.097683	MCCC1
cg02616966	3	182817190	0	0	0.0146514	0.0015688	0.67623	0.636132	0.675722	0.600736	0.597776	0.59999	0.583098	0.0117532	0.0725419	0	0.134279	0.122267	MCCC1
cg04991337	3	182817223	0.0795378	0.0623796	0.0727082	0.0603365	0.57198	0.553602	0.606376	0.566492	0.536068	0.564273	0.557466	0.0616774	0.109764	0.059053	0.0713704	0.179744	MCCC1
cg07464924	3	182817250	0.0107527	0.00745712	0.0176018	0.00715766	0.476054	0.443534	0.462832	0.424692	0.365366	0.435155	0.391876	0.00881356	0.0505344	0.012582	0.0284665	0.107732	MCCC1
cg00161968	3	182817338	0.0738291	0.0788776	0.0783733	0.0847709	0.348476	0.353942	0.349727	0.374004	0.34417	0.386516	0.346066	0.0582468	0.0913665	0.0602523	0.0783533	0.21651	MCCC1
cg05496383	3	182817381	0.0682302	0.0690398	0.0731598	0.075939	0.448358	0.407568	0.45245	0.435495	0.381914	0.477937	0.384528	0.0541358	0.0847715	0.0409598	0.0364409	0.194668	MCCC1
cg00890010	3	182817389	0.113932	0.122166	0.119879	0.1166	0.468541	0.44422	0.463518	0.452904	0.431886	0.459898	0.427419	0.109303	0.123494	0.0949539	0.0890736	0.239651	MCCC1
cg03318940	3	182817448	0.0176267	0.0259458	0.0324444	0.0296866	0.306718	0.356027	0.320179	0.286179	0.216232	0.274729	0.234601	0.0133658	0.0163594	0.0141913	0.0154085	0.044223	MCCC1
cg08395365	3	182817479	0.0852567	0.0933006	0.0888375	0.102977	0.425219	0.399716	0.398328	0.414041	0.370869	0.392406	0.331268	0.0895505	0.107911	0.129074	0.178146	0.132701	MCCC1
cg23166970	3	182817578	0.0805477	0.0737288	0.0762424	0.0904057	0.483644	0.460743	0.496272	0.502139	0.49188	0.478734	0.435047	0.0593285	0.0872738	0.0439878	0.0487352	0.148961	MCCC1
cg22211233	3	182817584	0.0752843	0.0913413	0.0870711	0.0781081	0.440398	0.410518	0.456215	0.45799	0.438069	0.434246	0.37521	0.0686428	0.102639	0.0722112	0.0960696	0.142349	MCCC1
cg03344955	3	182817626	0.12513	0.131182	0.113572	0.153056	0.603197	0.566959	0.593464	0.630465	0.593232	0.620217	0.61274	0.133761	0.145099	0.126739	0.117028	0.210506	MCCC1
cg07200957	5	58334676	0.0688598	0.0734788	0.0642475	0.068808	0.414617	0.370421	0.388467	0.287564	0.217919	0.218457	0.291477	0.0542289	0.0649703	0.0935274	0.0810822	0.0317125	PDE4D
cg05602356	5	58334856	0.0720707	0.0862267	0.0824458	0.0722133	0.563336	0.53357	0.54635	0.488711	0.474987	0.465851	0.47766	0.0457686	0.0537572	0.0540119	0.0386599	0.0393788	PDE4D
cg03367519	5	58334910	0.0861153	0.105622	0.084053	0.0941161	0.565312	0.520433	0.539447	0.490427	0.459268	0.451126	0.457181	0.0959309	0.0895814	0.097025	0.0956389	0.0783115	PDE4D
cg17633020	5	58335180	0.0399419	0.0431244	0.0376126	0.0298842	0.526308	0.525977	0.519098	0.479131	0.478311	0.516743	0.464149	0.0456484	0.053158	0.030599	0.0533918	0.0373305	PDE4D
cg22078451	5	58335681	0.0591906	0.0570531	0.039022	0.0442964	0.626818	0.564502	0.584774	0.414176	0.484252	0.482689	0.432401	0.0375784	0.0278008	0.0426099	0.0594454	0.0228639	PDE4D
cg27543403	5	58335880	0.13774	0.0566027	0.126975	0.0790372	0.418225	0.380114	0.409483	0.361679	0.358349	0.369091	0.351799	0.058371	0.0876547	0.0504032	0.0673777	0.0540755	PDE4D
cg09092093	5	58335954	0.0877741	0.102453	0.097536	0.151031	0.464079	0.41929	0.422565	0.3721	0.343994	0.363776	0.305293	0.059156	0.0830228	0.0815292	0.0907549	0.0529832	PDE4D
cg02829743	6	105400884	0.127782	0.0651662	0.0760389	0.0968557	0.496433	0.52795	0.55731	0.541147	0.690115	0.64236	0.668273	0.0787662	0.100457	0.226444	0.130116	0.0973679	LIN28B
cg02391713	6	105400985	0.104917	0.0445078	0.028251	0.0149518	0.693289	0.720028	0.742422	0.662824	0.785241	0.793226	0.783159	0.042765	0.0736196	0.048631	0.0240432	0.0353669	LIN28B
cg22620090	6	105400993	0.0974912	0.0242573	0.0225806	0.0457466	0.704871	0.699346	0.740491	0.664315	0.775273	0.748996	0.782632	0.0517327	0.0875479	0.103158	0.144665	0.0295169	LIN28B
cg09723833	6	105401186	0.0747835	0.0928624	0.0907238	0.0772012	0.423699	0.506469	0.551441	0.429397	0.52972	0.545481	0.514985	0.0700673	0.106106	0.0499102	0.0625196	0.0555977	LIN28B
cg06832008	6	105401339	0.324086	0.282046	0.28442	0.231482	0.40264	0.42877	0.468374	0.392534	0.492333	0.520259	0.448911	0.214439	0.355028	0.271901	0.169533	0.357413	LIN28B
cg02895156	6	105401601	0.345748	0.187161	0.22145	0.232796	0.469603	0.464335	0.527626	0.309213	0.386429	0.354356	0.272181	0.180323	0.300611	0.172187	0.0544218	0.317463	LIN28B
cg11044575	6	105401636	0.35177	0.189705	0.237792	0.235911	0.452037	0.558479	0.583831	0.35095	0.415139	0.409529	0.376557	0.150413	0.317563	0.153031	0.134272	0.361717	LIN28B
cg17933583	6	105401673	0.171719	0.0842711	0.0722508	0.0977855	0.419553	0.472441	0.519683	0.238969	0.275275	0.28905	0.283501	0.046407	0.159301	0.0561224	0.0408982	0.150445	LIN28B
cg12674357	6	106957945	0.442378	0.35663	0.391508	0.355687	0.627305	0.583932	0.622955	0.760889	0.733572	0.709004	0.711914	0.403487	0.511749	0.319843	0.345518	0.349682	AIM1
cg20796467	6	106957995	0.332003	0.306384	0.350484	0.24718	0.630167	0.602002	0.599152	0.691034	0.659142	0.653985	0.683718	0.323109	0.479294	0.265794	0.290672	0.285868	AIM1
cg04067276	6	106958303	0.229326	0.238233	0.212384	0.159489	0.595034	0.567066	0.591095	0.566042	0.573176	0.552097	0.561362	0.176535	0.325472	0.133356	0.2223	0.157303	AIM1
cg23413349	6	106958388	0.085978	0.0946469	0.0851025	0.0749945	0.571008	0.532834	0.57229	0.542432	0.534934	0.519441	0.511051	0.0721669	0.0987424	0.0622721	0.059551	0.054712	AIM1
cg09184502	6	106958474	0.0404901	0.0396063	0.0259356	0.053104	0.669531	0.689676	0.721598	0.648688	0.645573	0.673595	0.632931	0.0673413	0.0717652	0.0791122	0.139863	0.0177502	AIM1
cg25944720	6	106958640	0.0750951	0.0977459	0.101033	0.0902306	0.536559	0.495327	0.530868	0.532104	0.500392	0.496753	0.482612	0.050204	0.0613913	0.0501443	0.0555722	0.0424044	AIM1
cg22231056	6	106958645	0.095424	0.0961228	0.102574	0.0979994	0.51365	0.47644	0.48258	0.522226	0.467532	0.480762	0.468511	0.0727373	0.0680583	0.0655139	0.0762935	0.0566044	AIM1
cg00974935	6	106959535	0.0861897	0.0833645	0.110629	0.109992	0.584954	0.55359	0.587543	0.540407	0.533971	0.523685	0.512184	0.0955644	0.107063	0.0979455	0.0780119	0.0998927	AIM1
cg18405900	6	106959549	0.074439	0.0824373	0.0793337	0.138851	0.566429	0.559546	0.578873	0.554026	0.552891	0.564145	0.523956	0.0683568	0.0845897	0.0784405	0.0558596	0.0506541	AIM1
cg19343088	6	106959551	0.035243	0.0348119	0.0325815	0.0327273	0.651262	0.622475	0.646108	0.617689	0.620634	0.600772	0.589203	0.0389962	0.0590213	0.0373456	0.0508584	0.0212454	AIM1
cg06025938	6	106959592	0.0536665	0.0397688	0.0371688	0.0337634	0.535585	0.513396	0.504595	0.456397	0.4465	0.505798	0.429713	0.0258109	0.0270553	0.0271971	0.0313486	0.0256777	AIM1
cg12448860	6	106959601	0.0582848	0.0694751	0.127291	0.072575	0.600512	0.574997	0.611859	0.546641	0.550193	0.552348	0.546433	0.0751473	0.0852501	0.138355	0.135298	0.0850724	AIM1
cg25263140	6	106959651	0.08684	0.0856266	0.106962	0.100842	0.418878	0.403667	0.437413	0.353418	0.339629	0.353075	0.333851	0.0653719	0.0762251	0.0616376	0.0707421	0.0506548	AIM1
cg24194539	6	106960065	0.0903708	0.0938164	0.100545	0.101879	0.462461	0.431386	0.478262	0.420371	0.407591	0.400651	0.39135	0.0840925	0.0788655	0.0599516	0.0522673	0.0646618	AIM1
cg23052020	6	106960170	0.0404251	0.0516703	0.0408584	0.0426933	0.525952	0.548782	0.581791	0.508504	0.517301	0.502053	0.450238	0.048129	0.0526875	0.0407728	0.0660319	0.0343795	AIM1
cg05873285	6	106960491	0.0147852	0.00482315	0.014527	0.021197	0.730769	0.706135	0.729055	0.692359	0.680185	0.646138	0.62403	0.0145673	0.0355531	0.0148535	0.0293644	0.0230394	AIM1
cg09404643	6	106960600	0.0700928	0.0746981	0.0725984	0.0714578	0.526956	0.507448	0.54063	0.464874	0.501661	0.472135	0.466111	0.0586282	0.044318	0.0514685	0.0432567	0.0404069	AIM1
cg16202624	6	106960970	0.124118	0.115352	0.137705	0.166222	0.528817	0.539946	0.560207	0.541422	0.533564	0.47019	0.722284	0.10233	0.076265	0.173887	0.130314	0.046928	AIM1
cg14426428	6	106961936	0.108168	0.0954601	0.117473	0.253142	0.425837	0.409018	0.397139	0.485154	0.456178	0.51416	0.420066	0.106875	0.0693336	0.151439	0.221005	0.0841587	AIM1
cg24097460	7	134671024	0.390543	0.270423	0.309849	0.282441	0.517703	0.463636	0.499144	0.500457	0.47562	0.456721	0.459519	0.326103	0.375263	0.321414	0.405836	0.374582	AGBL3
cg00588300	7	134671083	0.0543397	0.0395861	0.0590727	0.0394679	0.431654	0.35647	0.415875	0.377909	0.389582	0.344369	0.397799	0.053803	0.0647803	0.0913362	0.0819431	0.0521179	AGBL3
cg10731606	7	134671120	0.101347	0.0908553	0.0964286	0.109718	0.484274	0.40369	0.465695	0.37927	0.381336	0.360708	0.432451	0.170996	0.145634	0.0978318	0.181281	0.114356	AGBL3
cg02015280	7	134671225	0.0765263	0.0928734	0.0821823	0.0726163	0.464855	0.434567	0.469708	0.446214	0.448294	0.424662	0.416778	0.0634378	0.0639995	0.0564131	0.0582385	0.0441152	AGBL3
cg05813365	7	134671236	0.078773	0.0912013	0.0858653	0.0844761	0.481427	0.477086	0.490971	0.506984	0.48628	0.467146	0.462748	0.0630993	0.07254	0.0646715	0.0624523	0.0657552	AGBL3
cg05351601	7	134671244	0.0468474	0.0606891	0.0609977	0.0664758	0.56505	0.541967	0.542646	0.514901	0.518641	0.513164	0.481981	0.0410201	0.0454635	0.0428234	0.0595513	0.0249654	AGBL3
cg23733562	7	134671258	0.0789621	0.114781	0.0722995	0.0886969	0.509209	0.462005	0.45756	0.366615	0.387223	0.411087	0.380063	0.098478	0.126752	0.0664048	0.17624	0.062493	AGBL3
cg21033514	7	134671357	0.008869	0	0.00744301	0.0112687	0.531346	0.516589	0.536276	0.340554	0.383465	0.492168	0.472158	0.010982	0.00883275	0.00803806	0.0042796	0	AGBL3
cg07277447	7	134671566	0.0129646	0.0113224	0.0252388	0.0323477	0.537815	0.514223	0.524379	0.417244	0.454269	0.43824	0.450514	0.0254936	0.0331347	0.013621	0.0165449	0.00337001	AGBL3
cg22667436	7	134671749	0.0724884	0.0973563	0.0895198	0.080629	0.410908	0.358283	0.393504	0.350227	0.330592	0.325879	0.320409	0.0560007	0.0725301	0.0627883	0.0694797	0.0560501	AGBL3
cg03483426	7	134671876	0.0612096	0.0856687	0.086157	0.0805703	0.450875	0.429695	0.461498	0.440541	0.410438	0.314143	0.359698	0.0459859	0.0575785	0.0445192	0.0164939	0.0444371	AGBL3
cg19461582	7	134671987	0.0688989	0.0686507	0.0739863	0.0660691	0.423013	0.429394	0.441176	0.371237	0.379345	0.306515	0.337919	0.068162	0.0659277	0.0572451	0.0936982	0.0339721	AGBL3
cg20060928	8	135708851	0.236776	0.334807	0.289693	0.672119	0.616655	0.625694	0.592211	0.546639	0.535814	0.510197	0.570161	0.35921	0.440533	0.401882	0.363075	0.510269	ZFAT
cg05838357	8	135708904	0.243239	0.34419	0.307876	0.679512	0.596246	0.633991	0.570158	0.680932	0.57496	0.542198	0.592552	0.365507	0.430745	0.486383	0.30135	0.534926	ZFAT
cg00267196	8	135710113	0.337879	0.428769	0.321492	0.777883	0.790433	0.753945	0.762167	0.713524	0.791769	0.732739	0.750413	0.494846	0.679111	0.619636	0.220007	0.743513	ZFAT
cg01619345	9	4297433	0.0835282	0.0927837	0.0951922	0.0810351	0.418185	0.418251	0.393864	0.353197	0.376156	0.347357	0.40703	0.0722855	0.0546129	0.0750128	0.0598818	0.044334	GLIS3
cg14110111	9	4297626	0.0516087	0.0375058	0.0518671	0.0485881	0.469944	0.393347	0.485565	0.437829	0.364345	0.389681	0.358195	0.0608241	0.0467481	0.0719907	0.0471615	0.0314687	GLIS3
cg14177784	9	4298157	0.0344232	0.0483898	0.0398564	0.0409571	0.62681	0.592463	0.628102	0.607971	0.558177	0.581326	0.581176	0.0614398	0.0763656	0.0418907	0.0460565	0.0262129	GLIS3
cg05052888	9	4298452	0.120549	0.106145	0.104117	0.115391	0.497524	0.456963	0.495867	0.48126	0.408013	0.414965	0.413712	0.0842028	0.0725315	0.0703633	0.0793591	0.0488826	GLIS3
cg13802457	9	4298749	0.0140884	0.0146966	0.0189282	0.0258281	0.591304	0.571395	0.610947	0.529845	0.515586	0.491354	0.51966	0.0898322	0.0333755	0.0873041	0.170142	0.0173713	GLIS3
cg08303922	9	4299221	0.10772	0.149536	0.161599	0.148234	0.388464	0.371804	0.408	0.37442	0.372077	0.303612	0.312769	0.269078	0.136406	0.225816	0.120088	0.0919637	GLIS3
cg14114673	9	4299549	0.0327773	0.0266531	0.0211183	0.0274061	0.562848	0.51081	0.567682	0.543078	0.569022	0.558037	0.538831	0.17593	0.0543401	0.105832	0.0791324	0.0107719	GLIS3
cg23333878	9	4299768	0.124489	0.146136	0.111768	0.189221	0.460122	0.457028	0.472507	0.463705	0.456119	0.425311	0.404338	0.181259	0.121896	0.170827	0.227833	0.0755356	GLIS3
cg13513288	9	4299830	0.114539	0.0946304	0.0982872	0.097984	0.515046	0.483221	0.537768	0.457472	0.469081	0.432252	0.406733	0.255802	0.102102	0.225909	0.126649	0.0635108	GLIS3
cg04660234	9	37800484	0.0945295	0.104611	0.0926477	0.0944117	0.481133	0.451766	0.474111	0.474654	0.4214	0.421767	0.39948	0.0648487	0.0749788	0.0666429	0.103271	0.0599798	DCAF10
cg00826610	9	37800654	0.10545	0.122895	0.115055	0.11565	0.485247	0.454873	0.492059	0.491523	0.450119	0.452742	0.429194	0.0956549	0.115759	0.0856917	0.0680356	0.0999524	DCAF10
cg21252725	9	37800822	0.115025	0.0952024	0.121679	0.102192	0.577315	0.557775	0.595685	0.560022	0.579475	0.568088	0.506373	0.127397	0.15896	0.1566	0.172615	0.129585	DCAF10
cg13944395	9	37801062	0.0823481	0.0863906	0.0933895	0.085693	0.528519	0.498923	0.533863	0.528811	0.48694	0.48056	0.472706	0.0639395	0.0773448	0.0498936	0.0625144	0.054235	DCAF10
cg26233529	9	37801319	0.00159167	0	0.004768	0.00201034	0.627649	0.587472	0.625083	0.531066	0.541346	0.561257	0.540954	0.00514879	0.0108329	0.00672817	0.0318863	0	DCAF10
cg08218734	10	128993810	0.434459	0.252827	0.29074	0.401672	0.585394	0.571957	0.586147	0.533238	0.505726	0.492193	0.485415	0.35921	0.393939	0.318285	0.210573	0.268162	FAM196A/DOCK1
cg00500564	10	128994030	0.116581	0.0995518	0.13568	0.179939	0.533031	0.511124	0.532378	0.480641	0.472871	0.433504	0.436738	0.259234	0.257836	0.0849544	0.0707754	0.0729141	FAM196A/DOCK1
cg06525651	10	128994297	0.0357985	0.0693956	0.206418	0.269729	0.54651	0.517655	0.538756	0.545555	0.515528	0.514091	0.495244	0.36367	0.400548	0.0612547	0.0159354	0.00809744	FAM196A/DOCK1
cg03242819	10	128994432	0.0477425	0.00871002	0.148275	0.281231	0.57711	0.56189	0.56726	0.49827	0.548176	0.544304	0.505204	0.378913	0.450319	0.0189595	0.00619052	0	FAM196A/DOCK1
cg03070297	10	128994603	0.0130443	0.0157946	0.0780496	0.0585818	0.469704	0.476994	0.473943	0.389639	0.400791	0.398217	0.390361	0.185031	0.28057	0.0403654	0.0220311	0.0154533	FAM196A/DOCK1
cg12204732	10	128994605	0.0193792	0	0.129313	0.11094	0.459712	0.45089	0.452495	0.38224	0.382181	0.387424	0.374303	0.260922	0.286036	0.0324826	0.00459457	0	FAM196A/DOCK1
cg25984344	10	128994608	0.0210334	0	0.12871	0.133682	0.479183	0.448021	0.478083	0.375297	0.385248	0.435087	0.393812	0.228586	0.308957	0.0439711	0.00334251	0.0122146	FAM196A/DOCK1
cg03129384	10	128994644	0.0868446	0.0836057	0.154501	0.153205	0.526638	0.549291	0.547429	0.509117	0.501205	0.505045	0.43936	0.306508	0.32433	0.0786649	0.04439	0.049046	FAM196A/DOCK1
cg18368487	10	128994702	0.0654218	0.0867933	0.158335	0.149881	0.466725	0.451373	0.48188	0.453733	0.481067	0.467709	0.392828	0.277878	0.301764	0.0807029	0.0487893	0.0453522	FAM196A/DOCK1
cg24053748	10	128995192	0.178734	0.184692	0.243139	0.252933	0.465921	0.418519	0.447414	0.47801	0.447097	0.476716	0.438765	0.292287	0.322791	0.174818	0.155551	0.196273	FAM196A/DOCK1
cg16429124	11	109963338	0.0265874	0.0112441	0.0127643	0.00820842	0.585156	0.607115	0.654047	0.606093	0.527909	0.555237	0.533473	0.0317235	0.0431673	0.0212143	0.122955	0.0111498	ZC3H12C
cg02016838	11	109963531	0.0572442	0.0551037	0.0577022	0.0546748	0.531476	0.565866	0.595828	0.621811	0.485017	0.505973	0.509381	0.0394308	0.0418794	0.0314391	0.0643163	0.036877	ZC3H12C
cg09637470	11	109963583	0.0353627	0.0419468	0.0336683	0.0355898	0.628483	0.623376	0.655958	0.680502	0.617346	0.636005	0.635632	0.0375207	0.0422683	0.0350683	0.0794738	0.0361642	ZC3H12C
cg25324673	11	109963933	0.0824632	0.0916633	0.0715216	0.0828287	0.324742	0.365047	0.381485	0.179233	0.181904	0.173131	0.16453	0.0546437	0.0428947	0.0588927	0.0802913	0.042405	ZC3H12C
cg09783738	11	109964017	0.0187976	0.030139	0.042848	0.0389326	0.273985	0.284205	0.295113	0.133231	0.163137	0.243895	0.167121	0.0602466	0.0628301	0.0683722	0.0732797	0.031686	ZC3H12C
cg02458904	11	109964033	0.0636819	0.0731839	0.0723598	0.0667263	0.482041	0.500599	0.536562	0.357234	0.403717	0.490837	0.393638	0.0766307	0.106927	0.0717902	0.0976161	0.0711159	ZC3H12C
cg26218983	11	109964223	0.0043928	0	0	0.00175243	0.448943	0.478643	0.536259	0.465625	0.364387	0.528029	0.389855	0.00870246	0.00206644	0.00659573	0.0113937	0	ZC3H12C
cg17345188	11	109964581	0.0661855	0.0588962	0.0434517	0.0834051	0.56425	0.611653	0.624945	0.630688	0.539694	0.592717	0.581654	0.0423307	0.0610959	0.04132	0.0948748	0.0274586	ZC3H12C
cg12054869	13	33001250	0.121426	0.0819808	0.104781	0.145471	0.536326	0.514303	0.542387	0.503715	0.492958	0.489293	0.484408	0.193164	0.213291	0.120524	0.0812968	0.0457118	N4BP2L1
cg17070611	13	33001498	0.00793772	0.0126823	0.00935782	0.191756	0.590468	0.595274	0.602923	0.606388	0.591027	0.594412	0.588533	0.217865	0.280125	0.166248	0.0176075	0.0125707	N4BP2L1
cg21278806	13	33001751	0	0.00540287	0.00831858	0.112452	0.457593	0.475713	0.490404	0.457137	0.459171	0.436266	0.463302	0.138122	0.194308	0.0862292	0.0157797	0	N4BP2L1
cg00844328	13	33002010	0.0950233	0.105132	0.115623	0.350388	0.568666	0.521283	0.550019	0.535687	0.526139	0.549933	0.490969	0.305672	0.376797	0.289505	0.0835813	0.0710991	N4BP2L1
cg13760807	13	33002128	0.0494224	0.0522141	0.0448772	0.176251	0.477557	0.478498	0.480295	0.430786	0.469854	0.492604	0.405531	0.165387	0.210013	0.151228	0.097594	0.0533545	N4BP2L1
cg11294084	13	33002136	0	0	0	0.149221	0.628603	0.595509	0.56903	0.500475	0.547157	0.556969	0.511062	0.101915	0.20307	0.0667008	0.0232226	0	N4BP2L1
cg12236156	13	33002247	0.0586003	0.0784565	0.0767699	0.192296	0.526418	0.503695	0.525948	0.484386	0.468586	0.472837	0.458816	0.186527	0.231008	0.146401	0.0433406	0.0472925	N4BP2L1
cg03040282	13	33002269	0.0596972	0.0745331	0.0711558	0.171938	0.52187	0.511991	0.520671	0.488355	0.460977	0.462914	0.450438	0.142365	0.209343	0.128427	0.038063	0.0376381	N4BP2L1
cg03855710	13	33002360	0.0074893	0.0402414	0.0276158	0.0929439	0.5618	0.542686	0.516029	0.501334	0.451946	0.491457	0.442917	0.0903432	0.129369	0.0742897	0.148466	0.0241317	N4BP2L1
cg24330818	13	33002388	0.0693634	0.073202	0.0901163	0.189495	0.615296	0.604432	0.624897	0.521495	0.506545	0.516264	0.5906	0.145978	0.188182	0.0981235	0.129057	0.0414136	N4BP2L1
cg03881446	13	33002412	0.0926951	0.0885912	0.105383	0.189515	0.503382	0.477618	0.503451	0.507956	0.441116	0.440085	0.461818	0.171928	0.206493	0.128516	0.0337041	0.0495557	N4BP2L1
cg06513149	13	33002431	0.280503	0.314536	0.301187	0.341078	0.599989	0.576578	0.588935	0.557947	0.537877	0.53055	0.550392	0.272075	0.347064	0.250052	0.226769	0.275501	N4BP2L1
cg23206311	13	33002447	0.072076	0.0676303	0.0855029	0.132562	0.486746	0.502564	0.493061	0.462279	0.440489	0.498469	0.438831	0.130555	0.185527	0.105956	0.0459522	0.0482242	N4BP2L1
cg08334034	15	93615039	0.151103	0.295668	0.189264	0.171464	0.504473	0.512484	0.528107	0.740412	0.631139	0.737504	0.580866	0.184627	0.233534	0.222011	0.118032	0.154305	RGMA
cg21079003	15	93615146	0.0691425	0.205869	0.137662	0.100378	0.587813	0.562992	0.596098	0.679059	0.539425	0.618375	0.567749	0.128761	0.130046	0.0956187	0.146404	0.0810288	RGMA
cg21614339	15	93615629	0.0477086	0.0566291	0.0559759	0.0539984	0.524576	0.515735	0.53912	0.524528	0.456471	0.504376	0.471282	0.0434942	0.0363174	0.0292512	0.0377938	0.025866	RGMA
cg23115069	15	93615677	0.0139724	0.00554599	0.00781702	0.013945	0.587023	0.603624	0.616645	0.580768	0.520518	0.547645	0.554681	0.0237515	0.0232314	0.00771814	0.020764	0.000258131	RGMA
cg16390448	15	93615718	0.0707769	0.0702539	0.0679649	0.081984	0.462425	0.462747	0.485817	0.490303	0.421179	0.47012	0.436919	0.0546476	0.0579249	0.0473709	0.0557299	0.0335354	RGMA
cg19781376	15	93616072	0.0460901	0.0482031	0.0435967	0.0533113	0.566174	0.542286	0.547537	0.518817	0.507724	0.502746	0.5162	0.0371185	0.0389195	0.0471908	0.0188968	0.0129192	RGMA
cg12631735	15	93616424	0.00979021	0.00285773	0	0.00858112	0.409335	0.413692	0.432829	0.488649	0.379639	0.410748	0.379596	0	0.0080683	0	0.030474	0	RGMA
cg20129994	15	93616588	0.0230032	0.0228221	0.0217279	0.0200046	0.561746	0.5574	0.58003	0.601433	0.551931	0.55957	0.534824	0.0463803	0.0266105	0.0349889	0.0465537	0.0324366	RGMA
cg14688962	17	66596275	0.241246	0.12899	0.146143	0.156021	0.486459	0.46109	0.511448	0.460676	0.44782	0.320465	0.423973	0.193495	0.131586	0.101041	0.10063	0.12915	FAM20A
cg20250080	17	66596999	0.360633	0.10463	0.144055	0.220727	0.581913	0.542326	0.585762	0.516157	0.516727	0.493682	0.504707	0.145146	0.0800166	0.130687	0.108451	0.145625	FAM20A
cg13591701	17	66597007	0.188542	0.11854	0.137592	0.249086	0.514156	0.478365	0.500714	0.467574	0.463998	0.452809	0.446681	0.138724	0.0860546	0.115868	0.120398	0.180311	FAM20A
cg01036409	17	66597372	0.538702	0.105053	0.0513227	0.368891	0.614795	0.613978	0.63423	0.569202	0.576335	0.581073	0.561905	0.128342	0.0350822	0.147506	0.0982654	0.344183	FAM20A
cg03776551	18	32956850	0.0609426	0.0550362	0.0724066	0.0666203	0.509346	0.477568	0.476415	0.493207	0.501832	0.46331	0.377364	0.0479505	0.0562214	0.0371656	0.0361903	0.0366407	ZNF396
cg00647528	18	32957127	0.010009	0	0.00422501	0.00483979	0.658451	0.632203	0.615867	0.608557	0.527466	0.558107	0.461151	0.00713594	0.00888748	0.00839462	0.0239696	0.0122256	ZNF396
cg13346073	18	32957329	0.0345927	0.0450909	0.04971	0.0387993	0.482149	0.464582	0.481775	0.463288	0.271139	0.256153	0.318457	0.0628759	0.0625818	0.0508103	0.061405	0.0521614	ZNF396
cg22153695	18	32957405	0.0683593	0.0915917	0.0761355	0.0798845	0.483951	0.471681	0.480377	0.500709	0.32234	0.310991	0.31925	0.0495359	0.0676304	0.0487978	0.0827559	0.0513103	ZNF396
cg19586686	18	32957437	0.0144758	0.0206906	0.0192993	0.020246	0.280307	0.274028	0.287112	0.212246	0.167692	0.186748	0.162808	0.0162439	0.0104597	0.0089789	0.0573866	0.00663529	ZNF396
cg26482862	18	32957463	0.079247	0.0906013	0.1797	0.0941664	0.43968	0.422361	0.443632	0.42108	0.353051	0.373739	0.339129	0.0887817	0.0748945	0.0830566	0.09113	0.0636457	ZNF396
cg12598270	18	32957498	0.109755	0.114179	0.116337	0.151388	0.463661	0.435569	0.472071	0.430436	0.394295	0.418329	0.377857	0.111698	0.119232	0.122171	0.105496	0.104777	ZNF396
cg21063296	19	10304422	0.146305	0.179245	0.124504	0.135269	0.354394	0.373529	0.360614	0.45468	0.388298	0.416568	0.427358	0.132224	0.0879863	0.137996	0.116688	0.0837466	DNMT1
cg19803081	19	10304766	0.0618402	0.0691297	0.0604975	0.044791	0.443008	0.415916	0.486803	0.499374	0.467549	0.51024	0.456531	0.053324	0.0156147	0.041234	0.10525	0.00601701	DNMT1
cg08326996	19	10305125	0.0817755	0.102343	0.0956399	0.0837138	0.439902	0.466188	0.489325	0.424293	0.389741	0.417834	0.400288	0.0837168	0.0925181	0.0623459	0.0798686	0.0642101	DNMT1
cg17445987	19	10305305	0.103452	0.0839759	0.105371	0.107523	0.610393	0.586437	0.615233	0.563035	0.577538	0.561516	0.53558	0.104919	0.106984	0.154356	0.130585	0.0818068	DNMT1
cg23401624	19	10305755	0.0143675	0.0168645	0.0265619	0.0196696	0.571062	0.543262	0.551319	0.573704	0.554578	0.543577	0.544457	0.015311	0.0151795	0.00759107	0.00907045	0.00536373	DNMT1
cg06128182	19	10305774	0.0806654	0.0840091	0.0822744	0.094266	0.531725	0.516772	0.515023	0.441391	0.427941	0.424306	0.393037	0.0698747	0.0901674	0.0601197	0.0967012	0.0432504	DNMT1
cg24477899	19	10305780	0.0119547	0.0147949	0.0295594	0.0165619	0.557167	0.520827	0.548181	0.492691	0.511574	0.498045	0.463724	0.0192122	0.0187833	0.0197441	0.0195302	0.00286099	DNMT1
cg10635912	19	10305863	0.0365885	0.0374847	0.0573733	0.0494148	0.537574	0.51883	0.555515	0.45913	0.471564	0.462439	0.425469	0.0514361	0.0608142	0.0324956	0.0572936	0.0269253	DNMT1
cg15043801	19	10305911	0.067581	0.0636001	0.0742207	0.0691092	0.405276	0.381207	0.414612	0.426887	0.400073	0.402447	0.327269	0.0590626	0.0434072	0.0430607	0.0512606	0.0352383	DNMT1
cg21892967	19	10306043	0.0827844	0.0875349	0.0925886	0.0954838	0.382457	0.360421	0.365162	0.306378	0.347864	0.355112	0.292366	0.0864059	0.0705345	0.0909884	0.0338771	0.0575379	DNMT1
cg12033021	19	54150900	0.123308	0.268797	0.116002	0.145494	0.532249	0.545407	0.52907	0.476497	0.482034	0.502197	0.474428	0.221138	0.0559441	0.351343	0.0355368	0.0348509	C19MC
cg15096240	19	54151185	0.0625	0.147834	0.0785852	0.0936819	0.616254	0.619717	0.612865	0.523209	0.583745	0.518307	0.562422	0.162321	0.0903349	0.310325	0.116324	0.0175768	C19MC
cg09065632	19	54151440	0.0975806	0.198744	0.108029	0.126527	0.49248	0.481394	0.508482	0.48101	0.557039	0.549327	0.484115	0.279417	0.120969	0.370202	0.0984513	0.0363751	C19MC
cg16187069	19	54151524	0.0197113	0.0489701	0.0266963	0.0362008	0.539888	0.547046	0.513359	0.330312	0.393436	0.312028	0.325771	0.0379306	0.0253414	0.175804	0.0612846	0.00259832	C19MC
cg00886824	19	54151599	0.155811	0.23698	0.147305	0.162184	0.737128	0.703536	0.730903	0.666436	0.662084	0.703909	0.731055	0.288627	0.108987	0.444241	0.179986	0.0281696	C19MC
cg09496161	19	54155607	0.256458	0.372912	0.286539	0.452206	0.601357	0.574466	0.530441	0.632392	0.616164	0.609478	0.613296	0.305464	0.254181	0.377494	0.23577	0.275719	C19MC

## Sheet: (C) Candidate regions
			Androgenetic moles				1st trimester placenta samples			3rd trimester placenta samples				RHM samples with NLRP7 mutations					Additional human tissues
TargetID	CHR	MAPINFO	AndroMole_1	AndroMole_2	AndroMole_3	AndroMole_4	Chorion_1	Chorion_2	Chorion_3	PL1	PL3	PL5	PL7	NLRP7_1	NLRP7_2	NLRP7_3	NLRP7_4	NLRP7_4_2	Blood_2	Brain	Liver	Kidney	Pancreas	Muscle	Sperm_1	Testes 1	Gene	CpG island region	Promoter interval
cg24312985	1	6684957	0.285275	0.359697	0.353941	0.301093	0.400793	0.442726	0.388093	0.571586	0.509675	0.517281	0.500324	0.377513	0.35407	0.281535	0.348491	0.330085	0.601993	0.137422	0.396116	0.341082	0.122434	0.318929	0.0732112	0.258233	THAP3	CpG	Prom
cg02357257	1	6685072	0.063876	0.0764934	0.0696554	0.0611358	0.328835	0.440781	0.371248	0.459945	0.384743	0.400049	0.436525	0.0498421	0.0604677	0.0590964	0.0606059	0.0422415	0.0626464	0.0735465	0.0633126	0.0734827	0.147572	0.0663927	0.0938609	0.0638208	THAP3
cg24635178	1	6685087	0.0770142	0.0612176	0.0830069	0.0789315	0.386548	0.482274	0.440983	0.493975	0.429057	0.422623	0.460345	0.0708272	0.0631414	0.0583075	0.0876753	0.0568263	0.0580366	0.0870637	0.0915428	0.0747881	0.0858111	0.0704899	0.0677272	0.0896048	THAP3
cg14848383	1	6685149	0.0152433	0.00782123	0.00873556	0.00672889	0.457736	0.535542	0.454779	0.527324	0.468411	0.515028	0.503311	0.0217236	0.0182904	0.0105185	0.0108173	0	0	0	0	0.00978357	0.0122815	0	0	0.0184039	THAP3
cg27300967	1	6685162	0.0139761	0.00381098	0.0111594	0.00208044	0.555594	0.660803	0.591781	0.605951	0.583977	0.582301	0.58502	0.0111738	0.0081717	0.014776	0.0162322	0	0.00575432	0.0118745	0.0101288	0.022928	0	0	0	0.00269784	THAP3
cg06826730	1	6685575	0.0125831	0.00173556	0.0154905	0.015015	0.483375	0.54363	0.523046	0.560308	0.517434	0.512931	0.539807	0.0327749	0.0446408	0.0149652	0.0433337	0.00597335	0.00805099	0.0124457	0.0141941	0.00574972	0.0112101	0.0043241	0.00538418	0.0126318	THAP3
cg08250099	1	6685624	0.0794251	0.0366397	0.0504098	0.0729257	0.500206	0.588954	0.550523	0.578656	0.518667	0.550112	0.55169	0.0494704	0.041133	0.0307514	0.0328183	0.0344878	0.0481181	0.047321	0.0621107	0.0520539	0.0606623	0.0389303	0.0470875	0.0562112	THAP3
cg17946470	1	6685935	0.0856164	0.0826748	0.0872183	0.0900843	0.265788	0.370036	0.304035	0.34304	0.285614	0.298322	0.321347	0.0579066	0.0548761	0.0546619	0.0790149	0.0479982	0.129873	0.0755633	0.0763705	0.0962403	0.0505973	0.0600826	0.0784646	0.0646957	THAP3
cg22368208	1	51796381	0.0030989	0.011175	0	0.0121651	0.388922	0.407225	0.425364	0.280336	0.301063	0.316528	0.340879	0.0150968	0.141787	0.0457279	0.00656491	0	0	0.00193424	0.00846041	0	0.0135029	0.00109123	0.00394294	0.0101073	TTC39A	CpG	Prom
cg26351104	1	51796558	0.0923045	0.0923303	0.0861586	0.087016	0.500405	0.486851	0.498258	0.451854	0.436879	0.381425	0.393176	0.073518	0.179592	0.114282	0.0896051	0.0739502	0.0741825	0.127505	0.0588893	0.0459457	0.000889225	0.0707617	0.02246	0.129242	TTC39A
cg13500576	1	51796588	0.121688	0.0960243	0.12001	0.0833186	0.476272	0.42592	0.498741	0.401733	0.422259	0.446285	0.402557	0.11799	0.175715	0.138919	0.17103	0.103019	0.0939544	0.0810843	0.068827	0.0686784	0.0532081	0.0884292	0.0565357	0.122748	TTC39A
cg13132577	1	60392140	0.266986	0.0717131	0.0675554	0.128586	0.412072	0.399856	0.433869	0.28278	0.334013	0.365836	0.339915	0.0567194	0.0344474	0.0266146	0.0587002	0.0629506	0.0651371	0.17445	0.0526833	0.0962606	0.0325253	0.101444	0.0411107	0.0550656	CYP2J2	CpG	Prom
cg20690488	1	60392328	0.48197	0.163137	0.033117	0.085979	0.59297	0.579216	0.596043	0.547988	0.57116	0.59292	0.562832	0.0698709	0.0583667	0.0782657	0.11493	0.0344614	0.0761343	0.0706506	0.170243	0.0427103	0.0101762	0.0381701	0.0187531	0.0325221	CYP2J2
cg07430760	1	60392340	0.358658	0.15912	0.105248	0.115159	0.460384	0.427595	0.459433	0.397059	0.391721	0.418357	0.42585	0.109078	0.10447	0.10167	0.0691853	0.130985	0.156382	0.138942	0.0824727	0.116487	0.171897	0.126663	0.0807612	0.0902176	CYP2J2
cg13799302	1	60392392	0.491867	0.228237	0.110586	0.0892628	0.603442	0.547048	0.573543	0.485593	0.492072	0.507506	0.457898	0.136068	0.105883	0.110707	0.0887477	0.0588278	0.0973243	0.0970289	0.13407	0.0767584	0.0480538	0.072907	0.0765051	0.0884576	CYP2J2
cg10848792	2	62732892	0.0200624	0.0229512	0.0382904	0.0259067	0.56858	0.565755	0.581025	0.543439	0.501468	0.417407	0.491512	0.043355	0.0402898	0.0501631	0.0110739	0.0139578	0.0539419	0.0698977	0.0298781	0.0178586	0.0131543	0.00811665	0.0249844	0.122614	TMEM17	CpG	Prom
cg07290273	2	62733114	0.0398884	0.0439664	0.0425906	0.0390174	0.49809	0.458584	0.512038	0.419731	0.36144	0.371087	0.336527	0.0291381	0.0239559	0.0246423	0.105135	0.0233482	0.0312174	0.0420886	0.0276913	0.0288854	0.0490357	0.0265196	0.0305311	0.0429034	TMEM17
cg26093790	2	62733166	0.0421299	0.0466033	0.0429519	0.0358732	0.53849	0.50729	0.515019	0.507615	0.439362	0.479765	0.423572	0.024119	0.0241205	0.0189384	0.0197846	0.0199477	0.0249285	0.0279503	0.0305122	0.034651	0.0352091	0.0286766	0.0390085	0.0358991	TMEM17
cg17444943	2	62733485	0.0966621	0.0873774	0.10362	0.0857317	0.563937	0.53604	0.589962	0.587745	0.509501	0.530979	0.523875	0.0977554	0.103089	0.102003	0.133944	0.0772281	0.0708032	0.0798391	0.086145	0.0932507	0.0878224	0.069944	0.0818224	0.115308	TMEM17
cg12385425	2	62733576	0.0781514	0.105059	0.103297	0.112864	0.588489	0.517807	0.607644	0.60426	0.500459	0.554292	0.570515	0.0841537	0.0960403	0.0713127	0.0746778	0.0885426	0.0593068	0.0752996	0.0666234	0.0738515	0.0418393	0.0372187	0.0527926	0.0510504	TMEM17
cg04975778	2	62733617	0.0594998	0.070382	0.0493609	0.0966334	0.345551	0.360559	0.373322	0.276939	0.236811	0.300534	0.222529	0.0559792	0.0591723	0.0570022	0.0971337	0.0284741	0.111566	0.0043523	0.0485265	0.0338117	0.109453	0.0742183	0.0315353	0.052823	TMEM17
cg05666120	2	73520379	0.118958	0.122154	0.178029	0.218923	0.56246	0.547752	0.571541	0.51735	0.502144	0.489947	0.505594	0.0823169	0.0503592	0.100208	0.0355855	0.030594	0.0432968	0.0700433	0.103494	0.0192114	0.0247457	0.0108334	0.0164228	0.023825	EGR4	CpG	Prom
cg04111314	2	73520716	0.148902	0.159014	0.144405	0.134181	0.58899	0.554199	0.566866	0.570034	0.522902	0.555725	0.533055	0.15644	0.151267	0.154543	0.132447	0.169874	0.148583	0.150689	0.139203	0.130278	0.141618	0.131691	0.125781	0.186665	EGR4
cg22587602	2	73520776	0.0179912	0.0156792	0.0228749	0.0512206	0.553353	0.549221	0.520227	0.527333	0.470936	0.530632	0.494604	0.0169663	0.0278892	0.00986228	0.0179133	0	0.00496595	0.0177509	0.00996435	0.0104177	0.00984351	0.0137729	0.0073006	0.0195646	EGR4
cg01059743	2	73520784	0.0773775	0.0977665	0.0995486	0.109994	0.440272	0.45685	0.44783	0.400311	0.356517	0.409982	0.41424	0.072399	0.0773248	0.0537927	0.0491822	0.0587431	0.0736119	0.0782813	0.0891817	0.0820563	0.0589832	0.0736592	0.0845698	0.0951581	EGR4
cg21111868	2	73521089	0.0477068	0.0498805	0.0373125	0.123884	0.186683	0.186503	0.165839	0.130053	0.111328	0.0498822	0.1905	0.0226772	0.0326411	0.0282928	0.0304042	0.0121327	0.0280933	0.047927	0.0394069	0.046794	0.0469446	0.0257279	0.0346724	0.0332977	EGR4
cg07935987	2	118943676	0.0473357	0.0818059	0.0390313	0.0632996	0.39389	0.34799	0.425005	0.373524	0.358871	0.35134	0.352166	0.0548918	0.0687854	0.0486825	0.0962485	0.0348229	0.0395847	0.0290365	0.0651203	0.0333274	0.0578543	0.039532	0.0475596	0.0484269		CpG
cg26076884	2	118943736	0.0552479	0.0454545	0.057586	0.043876	0.336044	0.310389	0.327875	0.239004	0.251848	0.266734	0.208798	0.0826416	0.0736006	0.075007	0.0688623	0.0429635	0.0606116	0.0529165	0.0449227	0.0549114	0.0468568	0.0517085	0.046913	0.0657171
cg04747308	2	118943906	0.000254001	0	0.000684853	0.00307642	0.332952	0.334145	0.33209	0.250429	0.260583	0.272918	0.245381	0.0211243	0.00581804	0.00941738	0.0196786	0.00237775	0	0.00515881	0.00411924	0	0.00231505	0	0	0.00909321
cg01119971	2	118943997	0.00549769	0.00745636	0.00857105	0.00786812	0.429129	0.466064	0.437625	0.347758	0.372586	0.423041	0.401827	0.0115117	0.00637077	0.012418	0.0100402	0.00575363	0.00407429	0.0164694	0.00754865	0.00467494	0.0068629	0.00186589	0.00676242	0.00955734
cg26645509	2	118944144	0.230726	0.231405	0.213067	0.23863	0.617853	0.631213	0.707433	0.62966	0.587418	0.617195	0.610986	0.244844	0.275015	0.226696	0.305521	0.23644	0.195914	0.191598	0.184247	0.22742	0.269586	0.200791	0.202345	0.258318
cg06043640	2	196933313	0.0813867	0.0864442	0.0699033	0.0369603	0.483767	0.440439	0.446853	0.398365	0.371951	0.414831	0.41388	0.0693603	0.0765302	0.0968721	0.0952188	0.0417109	0.0867294	0.0549966	0.024944	0.0703813	0.0515685	0.066637	0.0965428	0.108376	DNAH7	CpG	Prom
cg13045813	2	196933518	0.0244992	0.0326332	0.0205336	0.049443	0.528637	0.511806	0.536819	0.481725	0.438443	0.484241	0.450364	0.0537529	0.0447443	0.0127759	0.0741653	0.0152504	0.0213777	0.0197259	0.0342536	0.0285411	0.0177223	0.0300995	0.0457951	0.0251407	DNAH7
cg08122351	2	196933546	0.0504009	0.0427399	0.0412641	0.0599322	0.49561	0.468841	0.487135	0.397242	0.406985	0.437947	0.413287	0.0424048	0.0810683	0.0503696	0.0295782	0.0383723	0.0483037	0.0432304	0.0526869	0.0337768	0.0302894	0.0351675	0.0345688	0.0440929	DNAH7
cg03469482	2	196933575	0.10828	0.10183	0.0779749	0.1009	0.466642	0.490426	0.507638	0.407507	0.421601	0.462604	0.44349	0.100181	0.116347	0.113857	0.158346	0.099936	0.120993	0.0863707	0.0661728	0.0795621	0.0873786	0.097737	0.097755	0.145555	DNAH7
cg16593556	2	196933654	0.0861215	0.090468	0.0810223	0.0760351	0.435515	0.423452	0.444756	0.323535	0.382854	0.41705	0.40675	0.0487088	0.0529827	0.038251	0.0660691	0.0561837	0.0616624	0.0693711	0.0485364	0.0636257	0.0730985	0.0621429	0.068483	0.0662127	DNAH7
cg18527435	2	196933656	0.00265301	0.000237417	0.00784314	0	0.421645	0.468356	0.426248	0.193465	0.27071	0.359652	0.348435	0.00358676	0.00352775	0.00512343	0.0117895	0	0.00383053	0.00209832	0	0.00359211	0.0145564	0.00263601	0.000613356	0.0247621	DNAH7
cg00369640	2	196933685	0.104878	0.117195	0.120727	0.106191	0.390694	0.320405	0.276957	0.328906	0.324465	0.280686	0.368163	0.0813223	0.098366	0.0781504	0.101277	0.0763028	0.124495	0.0954872	0.0992434	0.0850596	0.0956117	0.0870958	0.0886021	0.0946881	DNAH7
cg19655195	2	196933718	0.109957	0.0675686	0.0848082	0.125937	0.432108	0.389646	0.421879	0.391224	0.374521	0.369744	0.402411	0.0562698	0.0531122	0.0332975	0.0961799	0.0455138	0.244565	0.0912971	0.0948959	0.0650406	0.0536176	0.0650066	0.0525188	0.108927	DNAH7
cg00758229	3	25469148	0.116162	0.114161	0.106831	0.176877	0.263656	0.286999	0.292981	0.223974	0.138711	0.228068	0.150533	0.0978311	0.0879877	0.0984283	0.0839806	0.0767696	0.133573	0.0675253	0.115284	0.0709473	0.0561691	0.0651904	0.0712871	0.0640475	RARB		Prom
cg20899354	3	25469392	0.0125264	0	0.00143109	0.159076	0.436756	0.408647	0.41838	0.310078	0.186891	0.351961	0.263284	0.0617796	0.0158895	0.0276085	0.0168845	0	0.000721501	0.00370479	0	0.00010513	0.00700117	0	0	0.0140408	RARB
cg26124016	3	25469402	0.011645	0	0.0129428	0.244073	0.491683	0.440632	0.487346	0.388928	0.308512	0.425107	0.342286	0.0769525	0.00944389	0.0180078	0.0228083	0	0.0334631	0.0171484	0.00586866	0.00830182	0.00815323	0	0	0.0196572	RARB
cg18094781	3	25469430	0.0717206	0.0708773	0.0725049	0.242644	0.496598	0.439915	0.480988	0.439847	0.313102	0.431291	0.337134	0.0950611	0.0421252	0.0438755	0.0586625	0.0401526	0.0928687	0.0423005	0.0708155	0.0731538	0.0329983	0.0649208	0.0661659	0.079319	RARB
cg12479047	3	25469573	0.0252056	0.0264393	0.0438556	0.0801815	0.433191	0.424521	0.434034	0.367039	0.237564	0.398784	0.251446	0.050435	0.0221062	0.0146937	0.0361005	0.0144081	0.0349697	0.0240157	0.0171077	0.020375	0.0190516	0.0254689	0.021337	0.0239703	RARB
cg10712623	3	25469577	0.108261	0.124276	0.135538	0.179185	0.374641	0.370502	0.368119	0.358706	0.253863	0.360546	0.248479	0.170736	0.163732	0.145403	0.129688	0.107692	0.138216	0.12941	0.129082	0.132477	0.115995	0.122639	0.146294	0.123199	RARB
cg06720425	3	25469694	0.0910181	0.110327	0.084296	0.120627	0.191734	0.180557	0.203378	0.118248	0.0735563	0.105229	0.092445	0.084037	0.090723	0.0732756	0.0564436	0.068539	0.0822495	0.0751157	0.0980059	0.0842117	0.0560357	0.0743217	0.101788	0.0872496	RARB
cg03481274	3	25469708	0.0607611	0.0368629	0.0743377	0.179308	0.441025	0.445942	0.495381	0.299893	0.146643	0.403284	0.223295	0.0892754	0.0551673	0.0520836	0.394017	0	0.0296753	0.0251394	0.045946	0.0697801	0.256919	0.0442991	0	0.0519535	RARB
cg02499249	3	25469720	0.0693517	0.0469807	0.0495719	0.138464	0.307723	0.386159	0.394165	0.188411	0.0638415	0.311382	0.178179	0.109127	0.0504961	0.0240741	0.0654946	0.0456236	0.0478139	0.0463719	0.0507042	0.0448116	0	0.0526353	0.0412834	0.0482658	RARB
cg24396624	3	25469860	0.127074	0.0698739	0.0881289	0.222939	0.55238	0.547087	0.544618	0.597234	0.544057	0.571451	0.478054	0.190413	0.106588	0.181472	0.11816	0.0467439	0.0621518	0.0621368	0.0818262	0.0377383	0.225735	0.0425805	0.058458	0.106268	RARB
cg26786980	3	25469872	0.0719665	0.0342984	0.0621873	0.113159	0.428656	0.423739	0.397219	0.492373	0.378333	0.447902	0.399216	0.134785	0.107768	0.10272	0.279817	0.0319566	0.0671233	0.0153134	0.0593632	0.0414938	0.418338	0.0258349	0.0284401	0.148927	RARB
cg19003815	3	25469914	0.216279	0.0973942	0.104089	0.275928	0.471196	0.442165	0.462639	0.480135	0.450617	0.458342	0.416783	0.230325	0.104628	0.115689	0.102685	0.099014	0.114433	0.073667	0.0577123	0.0606616	0.0922466	0.0582486	0.0672767	0.0800313	RARB
cg27486427	3	25469919	0.184757	0.121103	0.105462	0.214397	0.440542	0.404722	0.445605	0.440184	0.396338	0.43884	0.369322	0.205229	0.0922182	0.126393	0.039709	0.0912891	0.124661	0.0941732	0.0685353	0.0973399	0.216626	0.0911846	0.0653608	0.08971	RARB
cg03428864	3	25469925	0.252987	0.10596	0.129806	0.266144	0.386098	0.370715	0.382828	0.399055	0.371024	0.370072	0.339698	0.227897	0.143211	0.163839	0.0515095	0.141815	0.139533	0.0590983	0.0536646	0.069837	0.129448	0.0541201	0.0644347	0.0930977	RARB
cg16927871	3	25469991	0.153633	0.143083	0.215778	0.309222	0.420244	0.388336	0.405979	0.42188	0.362396	0.381553	0.3631	0.287076	0.194759	0.201038	0.0886007	0.151699	0.0908608	0.0833841	0.0630208	0.0868198	0.0691754	0.0718872	0.083875	0.080212	RARB
cg26545143	3	30936239	0.0231403	0.0147665	0.017892	0.0235988	0.350336	0.379143	0.276884	0.340692	0.261547	0.344101	0.277542	0.020633	0.0172283	0.0167109	0.00404649	0.00838762	0.0451734	0.0346399	0.0181691	0.0239596	0.015721	0.0329258	0.0211982	0.0490663	GADL1	CpG	Prom
cg20498746	3	30936247	0.0694852	0.0834867	0.0700493	0.0591269	0.428077	0.422645	0.357718	0.419252	0.34963	0.394627	0.310056	0.0757377	0.0853223	0.0618771	0.0671006	0.0359003	0.100853	0.119638	0.0929376	0.0742016	0.0444852	0.0899325	0.0593877	0.119022	GADL1
cg03629794	3	30936255	0.0559354	0.0342732	0.0226816	0.0386669	0.447846	0.469913	0.39732	0.367118	0.331563	0.384499	0.299317	0.0489997	0.0676692	0.0314612	0.0494301	0.017131	0.0681941	0.068243	0.0294722	0.0356025	0.0181474	0.0516421	0.0196195	0.0700236	GADL1
cg04556868	3	30936316	0.064236	0.0944709	0.110023	0.0700092	0.465034	0.459426	0.427865	0.397951	0.352966	0.402158	0.355503	0.0642528	0.0798002	0.0765967	0.0497876	0.0451174	0.11658	0.139435	0.0770817	0.128964	0.171556	0.112036	0.059666	0.157413	GADL1
cg16856874	3	30936318	0.0875251	0.0986305	0.090931	0.0860188	0.368713	0.368815	0.3426	0.331703	0.285944	0.322677	0.283507	0.0569629	0.0784702	0.0678245	0.0475054	0.0476895	0.0892964	0.106891	0.0880903	0.130261	0.0477045	0.0957767	0.0530573	0.120227	GADL1
cg26350347	3	30936397	0.0850508	0.0749767	0.0841669	0.169343	0.178231	0.21195	0.171992	0.139707	0.108015	0.154663	0.136003	0.0880881	0.0654022	0.0643618	0.0489216	0.098632	0.143248	0.0626904	0.0859263	0.108762	0.0539416	0.109966	0.0404805	0.110895	GADL1
cg24350628	3	30936426	0.13835	0.129095	0.113134	0.132782	0.214079	0.201033	0.178793	0.166876	0.157213	0.188341	0.171059	0.105355	0.125266	0.130842	0.111324	0.0957392	0.139301	0.105848	0.11506	0.121749	0.177726	0.128202	0.105373	0.142643	GADL1
cg11631334	3	196730272	0.125592	0.0887257	0.0969965	0.0888425	0.661197	0.661229	0.716887	0.63963	0.663312	0.709997	0.683474	0.248251	0.327689	0.134731	0.256034	0.207825	0.0915122	0.124015	0.13143	0.0892693	0.100446	0.0727425	0.0533534	0.0718256	MF12	CpG	Prom
cg06364319	3	196730303	0.0204338	0.0400891	0.0337955	0	0.613917	0.627588	0.598914	0.461979	0.517095	0.6036	0.55657	0.0860022	0.0803423	0.0772908	0.0435473	0.0315227	0.00736434	0.040111	0.0318901	0	0.0324643	0.0570292	0.0336584	0.0320607	MF12
cg09681814	3	196730609	0.344271	0.346237	0.260774	0.227592	0.631631	0.630437	0.668012	0.574199	0.560553	0.565782	0.59008	0.25766	0.438988	0.208667	0.149084	0.185475	0.0685749	0.0862987	0.0281267	0.0382708	0.0476849	0.0871825	0.0392698	0.0866295	MF12
cg07914772	4	4577273	0.0431223	0.0433927	0.045181	0.0498682	0.474398	0.470139	0.491209	0.413788	0.293376	0.442857	0.436081	0.0555995	0.0766315	0.0542001	0.0388547	0.0408324	0.124356	0.0414043	0.0588553	0.0347484	0.0541895	0.0467737	0.0522984	0.0892889		CpG
cg02757456	4	4577434	0.188978	0.202146	0.198674	0.183245	0.51561	0.465081	0.479828	0.396906	0.343561	0.397517	0.413699	0.134997	0.108938	0.11385	0.078662	0.131882	0.41573	0.18263	0.280996	0.255967	0.132568	0.299497	0.0975589	0.250201
cg25664381	4	4577473	0.0572898	0.0672	0.112079	0.1228	0.546238	0.477038	0.493561	0.397499	0.204169	0.433877	0.403221	0.049643	0.0783511	0.0751275	0.114094	0.0326357	0.42868	0.177659	0.211184	0.224993	0.0335314	0.200216	0.0278279	0.131611
cg20762861	4	102711747	0.28276	0.336429	0.314516	0.46804	0.509092	0.485362	0.510715	0.52147	0.47251	0.472901	0.498714	0.31821	0.289997	0.29954	0.191629	0.313275	0.0868976	0.470965	0.305954	0.27841	0.272925	0.386977	0.0860193	0.414371	BANK1	CpG	Prom
cg25023994	4	102711773	0.25137	0.263575	0.260839	0.37069	0.458098	0.417559	0.464876	0.445932	0.429896	0.42029	0.412807	0.244951	0.235665	0.228566	0.117417	0.243539	0.0679622	0.369709	0.261947	0.18132	0.257813	0.286846	0.0713309	0.332756	BANK1
cg00332153	4	102712010	0.485993	0.430433	0.460756	0.496551	0.594432	0.565384	0.606022	0.62148	0.585586	0.60136	0.543677	0.40248	0.428995	0.292068	0.234645	0.436726	0.0981564	0.192075	0.177236	0.130007	0.0910074	0.179275	0.0969104	0.279026	BANK1
cg27064287	4	102712082	0.381443	0.145216	0.20164	0.376215	0.640932	0.649105	0.610691	0.594808	0.556118	0.609794	0.558999	0.155355	0.213433	0.110167	0.0576844	0.187197	0.0462253	0.0933917	0.0646031	0.0572694	0.0444551	0.0483619	0.0418466	0.0606166	BANK1
cg27140058	4	102712216	0.408193	0.265478	0.360853	0.425702	0.613125	0.587158	0.605281	0.520085	0.528043	0.537218	0.523164	0.189635	0.267561	0.12436	0.052146	0.28897	0.0689304	0.0954124	0.0381777	0.0542645	0.0382686	0.0792432	0.0503455	0.194734	BANK1
cg14855874	4	102712397	0.393872	0.279466	0.339988	0.405347	0.653841	0.83149	0.640797	0.665148	0.655495	0.626116	0.229142	0.287152	0.252602	0.240006	0.178527	0.285531	0.109933	0.219485	0.0933474	0.170761	0.37554	0.212955	0.0728129	0.302644	BANK1
cg25087049	4	186130781	0.118105	0.13606	0.138373	0.127004	0.22332	0.209597	0.211493	0.179551	0.167195	0.178219	0.157175	0.128906	0.126968	0.109903	0.101599	0.113746	0.205501	0.107317	0.181716	0.120926	0.136674	0.163554	0.109168	0.18954	SNX25	CpG	Prom
cg03813885	4	186131234	0.137677	0.153795	0.160481	0.151696	0.463749	0.447506	0.4641	0.417027	0.423416	0.412978	0.308359	0.11112	0.151806	0.144084	0.107441	0.101317	0.333899	0.149434	0.168608	0.156153	0.155001	0.206141	0.135367	0.273566	SNX25
cg13206363	4	186131247	0.0558706	0.0692398	0.0542659	0.0520176	0.441136	0.46057	0.440666	0.427323	0.46273	0.436526	0.397653	0.0479764	0.0850627	0.0933118	0.0339829	0.0349789	0.445419	0.0434829	0.315602	0.105763	0.104187	0.244326	0.0363479	0.41915	SNX25
cg10989879	4	186131280	0.0920186	0.116212	0.116636	0.0994661	0.409566	0.408478	0.407902	0.353783	0.356975	0.374514	0.328659	0.0566641	0.0886135	0.0871628	0.0434005	0.043781	0.389526	0.122344	0.360903	0.159411	0.269523	0.259425	0.0711546	0.364718	SNX25
cg06416883	4	186131285	0.0599361	0.0542005	0.0468643	0.0617284	0.153297	0.168959	0.16171	0.100172	0.0884532	0.110395	0.0880624	0.061452	0.0604332	0.0622031	0.0703938	0.0372121	0.152453	0.0342826	0.103442	0.0415433	0.0478355	0.0679801	0.016101	0.162004	SNX25
cg05911003	4	187065516	0.102129	0.118944	0.120261	0.0918281	0.430797	0.39664	0.429574	0.388115	0.364754	0.381727	0.33961	0.0870157	0.0966203	0.0643195	0.03523	0.0405802	0.0469705	0.0512077	0.0434363	0.0324116	0.195468	0.0416877	0.0468172	0.0525818	FAM149A	CpG	Prom
cg04081326	4	187065713	0.0701557	0.065845	0.0784532	0.0647851	0.479781	0.405634	0.47939	0.481475	0.465833	0.429788	0.43678	0.0520595	0.0600756	0.0622399	0.0980809	0.0404359	0.0471872	0.0494831	0.0463725	0.0540432	0.0946288	0.0428496	0.0543749	0.0720275	FAM149A
cg13208832	4	187065831	0.00851286	0	0.00207834	0.00290698	0.643778	0.611095	0.63585	0.615662	0.613351	0.608782	0.572813	0.00657431	0.011236	0.013007	0.0417872	0	0.00761649	0.0256252	0.00821958	0.0112104	0	0.00191597	0.00278048	0.00589262	FAM149A
cg16289355	4	187065846	0.0304736	0.0249326	0.0428596	0.0452101	0.582382	0.568885	0.601262	0.624574	0.607659	0.580435	0.571839	0.0661218	0.101939	0.0574818	0.0747223	0.0206745	0.0288591	0.0135455	0.0228004	0.0432316	0.0201748	0.0321496	0.0242116	0.0559544	FAM149A
cg08055910	4	187065940	0.0558542	0.0754361	0.0471505	0.0531622	0.623658	0.550617	0.593145	0.620129	0.55299	0.584351	0.529212	0.106371	0.108387	0.096571	0.0731707	0.0790141	0.0823432	0.029029	0.0619484	0.0778943	0.0605496	0.0567147	0.074094	0.0824081	FAM149A
cg13136036	4	187065944	0	0	0	0.00145103	0.589854	0.527067	0.584037	0.565705	0.571228	0.561871	0.491751	0.0269649	0.0361831	0.0168949	0.0185787	0.00262927	0	0	0	0	0	0.00474909	0.00927709	0.0161272	FAM149A
cg19873491	4	187065950	0.0105442	0.007034	0.00384193	0.0127276	0.570079	0.537069	0.566269	0.43379	0.516454	0.458702	0.436358	0.0177554	0.00915195	0.0197312	0.0599655	0.00756042	0.0087532	0.010458	0.00942566	0.00389628	0.00251931	0.00401139	0.000844951	0.0181118	FAM149A
cg08644841	4	187065955	0.0223214	0.0277993	0.0333333	0.0204474	0.60343	0.579163	0.610558	0.604788	0.568814	0.610237	0.566952	0.0497746	0.0692635	0.0414107	0.108577	0.0184499	0.00899965	0.0319549	0.0176948	0.00422535	0.013865	0.0125082	0	0.0277476	FAM149A
cg20168751	4	187066279	0.0128413	0.0106958	0.0153089	0.014217	0.446207	0.468209	0.423381	0.247841	0.187096	0.274795	0.281393	0.0133286	0.0126504	0.000966788	0.0002405	0.00533105	0.00678497	0.0128365	0.00796343	0.0128217	0.0060906	0.00287885	0.0155756	0.00973894	FAM149A
cg24201017	4	187066430	0.141246	0.109267	0.101378	0.105175	0.582045	0.563782	0.557075	0.51306	0.463926	0.472467	0.470578	0.0927288	0.102678	0.0869609	0.107824	0.0696436	0.104513	0.0807823	0.100618	0.0876131	0.156554	0.0920072	0.0846089	0.148273	FAM149A
cg16199881	4	187066505	0.0775638	0.0406125	0.0772256	0.0912527	0.416842	0.387804	0.419697	0.279018	0.271701	0.252782	0.248972	0.0799267	0.0383945	0.0591557	0.0666849	0.0339463	0.0723754	0.0479062	0.0293069	0.046037	0.0326426	0.0411268	0.0335057	0.0413855	FAM149A
cg24874478	5	92008	0.131025	0.111701	0.125508	0.150539	0.410717	0.332513	0.420858	0.449654	0.424691	0.418326	0.372024	0.0851774	0.0915694	0.077517	0.0773545	0.100448	0.0682945	0.0976579	0.0939397	0.078154	0.0702042	0.0803877	0.0617717	0.0730533		CpG
cg10165894	5	92178	0.0253908	0.0323555	0.0365624	0.0350615	0.505273	0.411621	0.498802	0.527217	0.463067	0.530322	0.485515	0.0398456	0.0636867	0.0438741	0.0428862	0.0226946	0.0206477	0.0320918	0.0398917	0.0267698	0.0193273	0.0218884	0.0313264	0.040934
cg25622036	5	92376	0.100242	0.0997283	0.0936804	0.0982418	0.542392	0.463616	0.563226	0.590952	0.575504	0.574948	0.571252	0.112155	0.130339	0.0998777	0.126733	0.0693298	0.104893	0.0827708	0.0775356	0.0945875	0.0912397	0.0672862	0.0724233	0.110843
cg18738814	5	92385	0.127711	0.139814	0.118873	0.146575	0.544403	0.489903	0.573904	0.609584	0.538523	0.563673	0.570453	0.130971	0.161473	0.0925793	0.136215	0.0959478	0.135721	0.0908126	0.121357	0.0904886	0.148776	0.105735	0.0932366	0.0976561
cg26072123	5	95066710	0.0713597	0.367122	0.091672	0.113709	0.486221	0.464395	0.514494	0.453076	0.439902	0.419769	0.391985	0.0671708	0.0811225	0.0965487	0.0661826	0.0597332	0.0749684	0.0751773	0.0762967	0.0675305	0.049348	0.0526599	0.0697237	0.0667046	RHOBTB3	CpG	Prom
cg02161380	5	95066722	0.0377098	0.260455	0.048542	0.0437546	0.477928	0.403114	0.430987	0.374925	0.430138	0.393075	0.307286	0.0553801	0.043967	0.0348297	0.0105422	0.0469127	0.0211901	0.018984	0.0188189	0.0281349	0.0199266	0.0226319	0	0.00937658	RHOBTB3
cg11240493	5	95066784	0.0694189	0.488479	0.121421	0.150833	0.599234	0.549861	0.62881	0.553309	0.53545	0.513384	0.47166	0.0937113	0.0776062	0.136776	0.116542	0.0553027	0.0635296	0.080978	0.0612812	0.0555791	0.0701468	0.0593784	0.0878698	0.0730974	RHOBTB3
cg20402079	5	95066792	0.00120026	0.500479	0.0725223	0.103355	0.564731	0.546132	0.569059	0.518463	0.512068	0.4946	0.480068	0.0403965	0.0343632	0.0880853	0.00644455	0.0250446	0.0479438	0.0551176	0.046908	0.0337603	0.125763	0.056631	0.0472151	0.0452006	RHOBTB3
cg22754176	5	95066806	0.0504664	0.404676	0.0690101	0.0918736	0.489213	0.495892	0.499845	0.459214	0.430497	0.418088	0.392679	0.065636	0.0543851	0.0887048	0.0167746	0.036898	0.0388306	0.056046	0.0554932	0.0305561	0.0275562	0.0431575	0.0575561	0.0473984	RHOBTB3
cg24274600	5	95066816	0.0512699	0.456966	0.0320885	0.0845234	0.537088	0.522747	0.556829	0.530527	0.496687	0.478822	0.438546	0.0673978	0.0428752	0.0900479	0.0805503	0.0191636	0.0451319	0.051621	0.0532768	0.0375436	0.0288675	0.037599	0.0329478	0.0333684	RHOBTB3
cg24658930	5	95066845	0.00347826	0.50393	0.00694186	0.0460619	0.549177	0.571562	0.551769	0.472659	0.500556	0.486077	0.453522	0.0436209	0.00840073	0.048832	0.0171371	0.000568586	0.000208725	0.0204512	0.0266618	0.00950594	0.00663258	0	0	0.0179609	RHOBTB3
cg11017269	5	95067136	0.035894	0.484664	0.0527884	0.0978703	0.523523	0.501468	0.517451	0.506193	0.524999	0.493313	0.480195	0.107677	0.0477592	0.0943238	0.0246802	0.022638	0.0234032	0.0652026	0.02861	0.0364491	0.0201177	0.0277738	0.0277925	0.0704126	RHOBTB3
cg24965308	5	95067311	0.00391612	0.413768	0.00426373	0.00857143	0.460005	0.440259	0.477458	0.422823	0.444459	0.407511	0.377332	0.0419636	0.00777639	0.0236212	0.00810654	0	0	0.0207407	0.000766479	0	0	0	0.00205361	0.0174652	RHOBTB3
cg08891656	5	95067697	0.0104891	0.165079	0.0369733	0.0316296	0.380853	0.363623	0.407978	0.296024	0.337925	0.279087	0.275327	0.0445713	0.0447099	0.0536008	0.0218187	0.0401657	0.044581	0.0319345	0.0314835	0.0403961	0.0212245	0.0363933	0.0292296	0.0586263	RHOBTB3
cg01689053	5	95067728	0.0743985	0.331748	0.0956982	0.0964342	0.431007	0.390202	0.437678	0.393765	0.391886	0.366787	0.353055	0.085509	0.069385	0.0750307	0.0509912	0.0721059	0.0961186	0.0840389	0.0773605	0.0716138	0.0475252	0.0735515	0.0706878	0.141679	RHOBTB3
cg02976617	5	102898463	0.328392	0.173074	0.102219	0.104998	0.369096	0.354493	0.321481	0.422969	0.386771	0.416469	0.404464	0.0774315	0.0985522	0.111	0.0475007	0.0544245	0.107599	0.196356	0.0603917	0.130699	0.138487	0.300865	0.07762	0.128115	NUDT12		Prom
cg13665998	5	102898478	0.372222	0.260507	0.0800634	0.0886982	0.413963	0.394532	0.421718	0.404433	0.379429	0.386641	0.38499	0.0521043	0.0808495	0.165026	0.0530044	0.0365417	0.0862818	0.206456	0.0894844	0.137184	0.129992	0.310622	0.0740176	0.13506	NUDT12
cg09166085	5	102898648	0.431448	0.368813	0.086335	0.101202	0.487223	0.451119	0.486707	0.43988	0.441892	0.442271	0.46498	0.0732301	0.124973	0.224658	0.0605167	0.055774	0.124442	0.232456	0.0867495	0.134287	0.063518	0.368878	0.0707422	0.147626	NUDT12
cg07655627	5	102898729	0.402975	0.363438	0.0806156	0.100925	0.591659	0.567762	0.556378	0.602911	0.59672	0.545103	0.560286	0.0635699	0.137523	0.211968	0.10796	0.0653945	0.170474	0.309827	0.0812863	0.163337	0.0818609	0.427808	0.0438008	0.185808	NUDT12
cg15206834	5	102898733	0.482856	0.308629	0.0848594	0.104739	0.586735	0.562607	0.609528	0.585447	0.582998	0.562904	0.483489	0.117438	0.136661	0.34336	0.160826	0.0777492	0.211111	0.229725	0.147301	0.173447	0	0.334654	0.0754576	0.17174	NUDT12
cg00042246	5	139493490	0.047619	0.0891353	0.0537244	0.080933	0.611336	0.611135	0.597128	0.614995	0.56797	0.58774	0.597873	0.174168	0.184629	0.158981	0.520914	0.114416	0.077141	0.0861659	0.142121	0.0615385	0.196224	0.0583007	0.11715	0.0798	PURA	CpG	Prom
cg18423568	5	139493544	0.0191083	0.0169715	0.00719048	0.0250043	0.432954	0.414526	0.396411	0.366315	0.385903	0.400413	0.315946	0.0324823	0.0318465	0.033786	0.0178741	0.0155291	0.0218412	0.0121457	0.0115139	0.0184167	0.0276344	0.0108818	0.0172251	0.0680157	PURA
cg13613983	5	139493546	0.111695	0.118892	0.109572	0.117245	0.511148	0.455692	0.488991	0.479977	0.470638	0.455443	0.403452	0.0923477	0.09981	0.0920963	0.113138	0.0988752	0.0938868	0.119323	0.127669	0.106602	0.114811	0.100421	0.106073	0.141568	PURA
cg08898234	5	139493558	0.0662934	0.0700446	0.0717665	0.0782794	0.561534	0.506512	0.532092	0.489573	0.480252	0.473046	0.446918	0.0490384	0.0693918	0.0670066	0.0625933	0.0359858	0.0814126	0.0820652	0.0811993	0.0635192	0.140198	0.0605378	0.0725387	0.0770831	PURA
cg15563057	5	139493612	0.0585249	0.0629056	0.0627799	0.0724668	0.582841	0.557039	0.575236	0.527863	0.514216	0.512515	0.531446	0.0796975	0.0800622	0.0668901	0.135861	0.0678574	0.040921	0.0737319	0.070627	0.0455874	0.0464617	0.0482043	0.0543865	0.13557	PURA
cg12894709	5	139493664	0.00206612	0.017463	0.0218144	0.0193548	0.69412	0.692635	0.661081	0.652618	0.622922	0.625864	0.675345	0.0175396	0.0200693	0	0.019674	0.010308	0.00681238	0.00621937	0	0.00161319	0.0242507	0.00489865	0.00622597	0.0336041	PURA
cg11593111	5	139493674	0.0119108	0.0251663	0	0.00028393	0.719989	0.69914	0.709956	0.668544	0.632409	0.635991	0.67401	0.0251548	0.0238951	0.0351657	0.150763	0	0.00726469	0.0314189	0.0270716	0.0152546	0.0356537	0.00747699	0	0.00760671	PURA
cg21778810	5	139493680	0.0592506	0.0945274	0.0991722	0.090708	0.693248	0.657124	0.683352	0.647296	0.627688	0.658474	0.68628	0.141567	0.157895	0.0839326	0.40517	0.0764068	0.0527027	0.0934449	0.151281	0.0373406	0.13203	0.0648148	0.0166906	0.0961013	PURA
cg19972859	5	139494006	0.0731051	0.0821695	0.0787314	0.0883795	0.652004	0.618159	0.631983	0.595466	0.570573	0.549286	0.580005	0.0481727	0.0584366	0.0420724	0.0674482	0.0546414	0.0395762	0.0800528	0.0700315	0.0708763	0.0436862	0.0375866	0.0622619	0.196976	PURA
cg01382414	5	176056675	0.177923	0.177902	0.290333	0.290957	0.514815	0.497008	0.532713	0.45253	0.395766	0.453601	0.42156	0.287201	0.34583	0.250023	0.234038	0.187405	0.144013	0.100969	0.0968958	0.068225	0.0811247	0.0756269	0.0767419	0.157099	EIF4E1B	CpG	Prom
cg07003542	5	176056682	0.271588	0.128293	0.330898	0.307358	0.608883	0.62101	0.611065	0.577165	0.496877	0.563	0.558837	0.277349	0.36098	0.273002	0.20782	0.195756	0.0948846	0.0696131	0.0597285	0.0616936	0.0634907	0.0576884	0.0699546	0.145323	EIF4E1B
cg14568217	5	176057061	0.0208038	0.0421364	0.0206457	0.0299298	0.500218	0.483254	0.455184	0.495355	0.296505	0.168432	0.330262	0.0208734	0.0427696	0.0367419	0.0420259	0.00270479	0.0217391	0.0191507	0.0309386	0.015239	0.0317741	0.0152458	0.0112808	0.0293769	EIF4E1B
cg11352866	5	176057089	0.100577	0.0990155	0.0907107	0.156587	0.482768	0.43672	0.413732	0.414595	0.257542	0.154476	0.284468	0.136938	0.160615	0.15415	0.12079	0.0839015	0.0652449	0.0679662	0.0653569	0.0482904	0.0968465	0.0763052	0.0530028	0.0692436	EIF4E1B
cg05028467	5	176057097	0.0703683	0.0749623	0.0783544	0.0886454	0.344738	0.329571	0.239272	0.352001	0.173815	0.125055	0.157196	0.067404	0.048689	0.0670655	0.0502674	0.0283009	0.0407076	0.0538041	0.0470406	0.0272198	0.130144	0.0354944	0.0229227	0.0423056	EIF4E1B
cg17996329	5	176057427	0.0284925	0.00571961	0.0170148	0.0465062	0.544787	0.540364	0.509314	0.471007	0.397348	0.41245	0.440819	0.0205096	0.0352703	0.0216342	0.00790116	0.00115359	0	0	0.00882733	0.00630055	0.00378415	0.00463837	0.00447628	0.0176625	EIF4E1B
cg03607359	5	176057465	0.0459694	0.0286713	0.0270367	0.105641	0.477432	0.490923	0.493485	0.47167	0.353574	0.448037	0.407233	0.0142151	0.028164	0.034975	0.00930286	0.00525492	0.0175439	0.0135041	0.0178648	0.0142768	0.00716776	0.0249207	0.0107566	0.05993	EIF4E1B
cg07035740	5	176057740	0.0959411	0.123396	0.178042	0.172271	0.441681	0.381945	0.360926	0.406259	0.278294	0.365219	0.252002	0.198391	0.200067	0.122135	0.109007	0.0813491	0.084894	0.0846583	0.0697579	0.0787985	0.0552289	0.0752135	0.0749609	0.0872183	EIF4E1B
cg12201961	6	14117617	0.115271	0.0968494	0.121949	0.153867	0.510783	0.498135	0.508446	0.467738	0.463784	0.451923	0.431188	0.0919867	0.106758	0.10416	0.0753645	0.0819212	0.0965372	0.0869813	0.0940475	0.0739872	0.108713	0.115406	0.11471	0.129238	CD83	CpG	Prom
cg26787894	6	14117621	0.00742616	0.0161689	0.0191484	0.0161002	0.510864	0.512644	0.521055	0.49108	0.450605	0.51066	0.430821	0.0186109	0.0144906	0.00307462	0.0561064	0.00913607	0.0107271	0.0279225	0.0176593	0.0226226	0.0142447	0.0148177	0.0104917	0.0176913	CD83
cg21588998	6	14117903	0.00848656	0.0094518	0.0225812	0.00771887	0.482541	0.434666	0.433714	0.400277	0.372602	0.367596	0.318994	0.0233371	0.0261016	0.000359389	0.0279258	0.00628104	0	0.0123935	0.00862193	0.00431793	0.00746714	0	0.0050813	0.0235177	CD83
cg01393340	6	14118033	0.0492472	0.0558205	0.0389945	0.0472547	0.479573	0.453327	0.473231	0.0327767	0.413202	0.414691	0.70936	0.0356473	0.0518808	0.0455279	0.0199928	0.0295412	0.0327499	0.0693945	0.0338983	0.042346	0.038961	0.0469887	0.0517357	0.0415343	CD83
cg01288598	6	14118227	0.101201	0.0995948	0.0993667	0.0848668	0.445784	0.427508	0.458501	0.423534	0.341397	0.356372	0.394445	0.0807277	0.086199	0.100891	0.0691146	0.0689217	0.0828422	0.091317	0.0697881	0.07532	0.0641006	0.0979082	0.0831	0.187857	CD83
cg11874760	6	14118415	0.430083	0.127033	0.159205	0.275009	0.539542	0.53695	0.534101	0.518969	0.470079	0.517174	0.487644	0.288571	0.286055	0.28246	0.104428	0.210908	0.0327694	0.0953573	0.0396844	0.0677885	0.0273665	0.144629	0.0229226	0.501224	CD83
cg09038794	6	39902014	0.0100341	0.0314404	0.0191904	0.0285932	0.537436	0.531718	0.531219	0.346057	0.448775	0.462538	0.409965	0.0324067	0.0242844	0.0355	0.0103838	0	0.0330529	0.0298927	0.019802	0.0111279	0	0.0196096	0.00902669	0.0415365	MOCS1	CpG	Prom
cg06000951	6	39902288	0.0235902	0.0317059	0.018796	0.0180942	0.498017	0.485275	0.506036	0.375809	0.445018	0.429087	0.417305	0.0215445	0.0281576	0.0246639	0.017562	0.00823353	0.0700753	0.0251545	0.024894	0.0228448	0.00999324	0.0182735	0.0215851	0.0381713	MOCS1
cg07182756	6	39902296	0.0129702	0.0140302	0.0197253	0.0208445	0.530073	0.548004	0.522401	0.403144	0.445194	0.466146	0.426937	0.0219207	0.0369739	0.00396223	0.0148145	0.0132339	0.0380579	0.0166075	0.023855	0.0116204	0.0138869	0.0227585	0.0199307	0.0556462	MOCS1
cg21356536	6	39902298	0.0813423	0.085934	0.0911519	0.0751354	0.422599	0.396633	0.387898	0.291171	0.333285	0.337004	0.315508	0.0685305	0.0795577	0.0709781	0.0637735	0.059372	0.103769	0.0719005	0.0610017	0.0685065	0.106511	0.0677126	0.0693754	0.100684	MOCS1
cg14616514	6	39902322	0	0	0.00910022	0.00736377	0.472255	0.471706	0.463423	0.248654	0.352923	0.312646	0.280995	0.0088949	0.0153341	0.00914596	0.0220379	0.00548105	0.0411876	0.0244083	0.0134777	0.00905817	0.017597	0.000905524	0.00688736	0.0255731	MOCS1
cg00083059	6	39902348	0.0708824	0.0848317	0.0844766	0.0795687	0.417028	0.402509	0.373736	0.189489	0.226492	0.183851	0.219961	0.0659007	0.0608318	0.0565176	0.0701588	0.0445602	0.110488	0.048153	0.0686647	0.0696781	0.219546	0.0618195	0.0661057	0.0830536	MOCS1
cg18394533	6	39902356	0.119607	0.115266	0.137018	0.122725	0.420426	0.414459	0.400942	0.22449	0.297875	0.270401	0.244232	0.0860719	0.107059	0.0783975	0.0931994	0.0822317	0.145552	0.0975708	0.0884057	0.0899294	0.0942917	0.0828425	0.0686883	0.104273	MOCS1
cg13825876	6	39902443	0.0361943	0.0431072	0.0435865	0.0452465	0.13263	0.166073	0.134142	0.0386598	0.0574384	0.0339594	0.0349892	0.0234391	0.032001	0.0326865	0.0867956	0.0194042	0.040651	0.0273683	0.0224744	0.033231	0.0300873	0.0353117	0.0260317	0.026531	MOCS1
cg26748945	7	11871690	0.0506985	0.049023	0.0767919	0.10345	0.61197	0.572617	0.629984	0.653518	0.620452	0.633218	0.556146	0.041719	0.048532	0.0470878	0.0707151	0.0251122	0.0866608	0.0443139	0.0264895	0.0542903	0.0513765	0.0394953	0.0366793	0.0803278	THSD7A		Prom
cg12348203	7	11871837	0.0759136	0.0753081	0.0684963	0.0745812	0.498908	0.48337	0.485727	0.470027	0.452412	0.491349	0.397577	0.0774811	0.0960845	0.0772172	0.078705	0.0525747	0.0766684	0.0536935	0.0800295	0.0369532	0.055626	0.0542878	0.0561277	0.0966951	THSD7A
cg15400117	7	11871843	0.104754	0.109451	0.112153	0.106507	0.534041	0.472458	0.523955	0.469725	0.420958	0.480138	0.425964	0.0750283	0.119607	0.0927436	0.0854127	0.0696997	0.0933205	0.0953817	0.121665	0.0811356	0.11352	0.0854372	0.110886	0.102826	THSD7A
cg18738058	7	11871906	0.103144	0.113838	0.0853183	0.121802	0.601148	0.570821	0.621014	0.612771	0.555229	0.565465	0.474591	0.0915893	0.106444	0.119356	0.0992327	0.0612454	0.129522	0.090867	0.0823814	0.0833233	0.140668	0.0861802	0.0758137	0.0962243	THSD7A
cg01797590	7	11872009	0.727927	0.465448	0.463871	0.457667	0.715396	0.701024	0.727962	0.763403	0.724103	0.686817	0.699145	0.424449	0.461646	0.459154	0.538024	0.424378	0.443635	0.146764	0.208762	0.322454	0.165515	0.253305	0.167885	0.327495	THSD7A
cg24676244	7	11872050	0.419299	0.210429	0.310467	0.246724	0.604111	0.557763	0.579172	0.57394	0.488372	0.562121	0.499233	0.267295	0.33776	0.235113	0.245918	0.16364	0.408522	0.0501395	0.131248	0.0455061	0.309791	0.0887523	0.0468192	0.20556	THSD7A
cg09557034	7	11872059	0.458475	0.259678	0.325276	0.233973	0.514899	0.515871	0.520313	0.484217	0.436839	0.470116	0.42817	0.273347	0.344021	0.211592	0.239412	0.18138	0.410973	0.0553	0.118726	0.0490179	0.457008	0.0920454	0.0383482	0.182248	THSD7A
cg07541786	7	12610355	0.194787	0.0892815	0.1882	0.158582	0.446587	0.421411	0.444546	0.383261	0.387071	0.382813	0.366816	0.111945	0.154368	0.0674599	0.0701939	0.186874	0.0727825	0.0710955	0.0532702	0.0516844	0.0859537	0.0579538	0.0785925	0.0951186	SCIN	CpG	Prom
cg17262025	7	12610384	0.11187	0.0116944	0.102776	0.0766359	0.409006	0.343103	0.368322	0.286977	0.302131	0.335651	0.270439	0.0280751	0.0555837	0.0202033	0.0175666	0.083065	0.00900901	0	0.000196367	0.0050135	0	0	0	0.0383526	SCIN
cg04205943	7	12610526	0.359857	0.0443913	0.376935	0.318844	0.529707	0.530792	0.545954	0.481898	0.513739	0.49559	0.491756	0.201187	0.339246	0.121015	0.00509814	0.291534	0.0587758	0.077619	0.0147166	0.0061628	0.0112508	0.00776288	0.0105347	0.0558289	SCIN
cg26802289	7	20817859	0	0	0	0	0.575434	0.568629	0.572439	0.504613	0.490206	0.525523	0.468058	0.00492672	0.00594205	0	0.0191943	0	0.021157	0.0315296	0	0	0	0	0	0.0150766		CpG	Prom
cg02285887	7	20817927	0.105823	0.116572	0.0949812	0.120996	0.497705	0.479571	0.512071	0.441611	0.446856	0.481071	0.323583	0.0862845	0.10138	0.0822041	0.0811472	0.084177	0.123866	0.104263	0.0890623	0.0794452	0.0934773	0.0907839	0.0968573	0.127487
cg02111032	7	20818070	0.389158	0.154748	0.147065	0.154466	0.572223	0.575476	0.621307	0.5661	0.544698	0.572001	0.519527	0.137632	0.181603	0.126603	0.179003	0.0926672	0.151646	0.122009	0.111557	0.0562986	0.0582397	0.0745314	0.0704318	0.176944
cg02016892	7	22122612	0.0096655	0.0082801	0.0136791	0.0119167	0.509529	0.50773	0.514775	0.441281	0.378063	0.514876	0.476353	0.0192794	0.017414	0.00860645	0.00629063	0.0048245	0.00224127	0.0197678	0.0116964	0.0166468	0.0144904	0	0.00832921	0.00570057
cg19151665	7	22122819	0.0641648	0.0870262	0.0891131	0.0731002	0.565613	0.541273	0.566898	0.463916	0.350029	0.434521	0.436706	0.073589	0.0860737	0.0610051	0.0816822	0.0529845	0.112492	0.108407	0.0890905	0.0742971	0.0807334	0.0900301	0.0952233	0.0878818		CpG
cg24208588	7	22122872	0.0867096	0.476832	0.100487	0.462997	0.945971	0.532704	0.839527	0.443183	0.390901	0.487864	0.735956	0.458458	0.0783082	0.0799007	0.0730511	0.0521419	0.474826	0.463091	0.480927	0.0793017	0.0539211	0.0850452	0.0848296	0.125186
cg19544459	7	22123197	0.38806	0.0887792	0.363042	0.0957424	0.536454	0.490148	0.509314	0.454971	0.359363	0.432759	0.420565	0.0853798	0.183764	0.114337	0.261663	0.127463	0.0457434	0.0528934	0.0425115	0.052366	0.221525	0.0393047	0.0519804	0.0500412
cg18106668	7	24323261	0.434702	0.417418	0.357629	0.265231	0.536004	0.497437	0.547418	0.468019	0.486725	0.503868	0.421274	0.349756	0.387768	0.343145	0.31393	0.287744	0.06982	0.0971437	0.0696055	0.0676489	0.0980547	0.065921	0.061016	0.112662	NPY	CpG	Prom
cg05158615	7	24323559	0.35046	0.389789	0.232786	0.289063	0.52598	0.479912	0.520191	0.462336	0.496361	0.466429	0.423157	0.307666	0.291057	0.231674	0.1956	0.179001	0.12344	0.115163	0.0779149	0.0813071	0.141097	0.0733183	0.0754327	0.125684	NPY
cg24242823	7	24323675	0.281143	0.455728	0.14994	0.293498	0.553341	0.533436	0.582573	0.375906	0.393113	0.427968	0.425474	0.332312	0.189153	0.22274	0.114162	0.0903332	0.0147549	0.0329845	0.00315706	0.00726832	0.0224937	0.0163439	0.0245187	0.0301312	NPY
cg24885417	7	24323764	0.444345	0.225915	0.138437	0.291595	0.508548	0.522837	0.518626	0.406762	0.468414	0.481792	0.4437	0.199968	0.17001	0.109848	0.0108502	0.0486685	0.0129488	0.140905	0.00279573	0.00323352	0.0171659	0.0126968	0.00672878	0.0662163	NPY
cg00355281	7	24323767	0.34814	0.244538	0.237816	0.325115	0.558532	0.505693	0.525076	0.501774	0.471472	0.510994	0.504595	0.247123	0.231713	0.210401	0.0968255	0.163774	0.0771857	0.216825	0.0770328	0.0854518	0.0786525	0.0655992	0.0736817	0.099772	NPY
cg15929698	7	24323792	0.641478	0.248467	0.188303	0.23263	0.58539	0.616904	0.532143	0.590718	0.570688	0.586288	0.537246	0.244558	0.266862	0.204095	0.178806	0.229981	0.195162	0.204815	0.174989	0.185486	0.15097	0.159776	0.186345	0.19981	NPY
cg16964348	7	24323799	0.52194	0.389374	0.106066	0.228571	0.676294	0.61814	0.695967	0.590425	0.63359	0.615515	0.601808	0.193693	0.129057	0.109107	0.0883392	0.101762	0.00948253	0.117834	0.0107908	0.000370439	0.00189445	0.00938967	0	0.0222543	NPY
cg25884711	7	24323840	0.622525	0.519791	0.235466	0.359156	0.648365	0.634563	0.668358	0.52036	0.56514	0.513226	0.534977	0.209006	0.242773	0.138584	0.0893683	0.130447	0.0136256	0.111557	0.000243043	0	0.0113118	0.00801053	0.0196282	0.0213052	NPY
cg21097881	7	24323939	0.29144	0.413314	0.0545477	0.306553	0.57793	0.572023	0.598557	0.563871	0.539675	0.536007	0.559619	0.331831	0.21143	0.0785174	0.0426162	0.0755523	0.0262905	0.194229	0.00559455	0.0133986	0.00926963	0.0466538	0	0.0412305	NPY
cg12614105	7	24324435	0.519428	0.509073	0.310063	0.423116	0.551339	0.521889	0.557042	0.469594	0.452791	0.500107	0.488881	0.414841	0.366829	0.366145	0.371515	0.368196	0.127315	0.0777286	0.0650465	0.0687679	0.0309752	0.0831212	0.0481893	0.135925	NPY
cg11475550	7	24324570	0.20752	0.305102	0.216879	0.279908	0.537031	0.481859	0.526676	0.50308	0.40809	0.478571	0.4871	0.237917	0.219868	0.18785	0.116593	0.11296	0.197524	0.0802733	0.0832747	0.0766535	0.0475993	0.0748052	0.0708398	0.116458	NPY
cg03004999	7	43152125	0.134818	0.179016	0.168011	0.159114	0.397355	0.371668	0.399113	0.359595	0.346557	0.332222	0.310915	0.156094	0.17148	0.150132	0.0972159	0.136534	0.110426	0.0942865	0.0930483	0.0791602	0.060517	0.0804651	0.0855079	0.0954115	HECW1	CpG	Prom
cg08039116	7	43152254	0.571578	0.461933	0.246638	0.362732	0.532394	0.524348	0.537846	0.485415	0.46086	0.471112	0.488	0.377876	0.41157	0.295107	0.067881	0.357462	0.132827	0.0545534	0.0330381	0.0268258	0.0256287	0.0210435	0.0339086	0.141387	HECW1
cg17438849	7	43152468	0.338644	0.188716	0.11832	0.210158	0.483488	0.450022	0.477524	0.328308	0.406492	0.414807	0.343598	0.152396	0.260809	0.143336	0.0796504	0.113408	0.101969	0.0792036	0.0674271	0.0779459	0.0640136	0.0740113	0.0652854	0.118472	HECW1
cg22795470	7	43152542	0.25208	0.311867	0.205528	0.274281	0.520671	0.477477	0.522255	0.493994	0.472247	0.468431	0.455252	0.261247	0.281481	0.257717	0.17193	0.188099	0.130838	0.0853693	0.0787096	0.0844829	0.141249	0.0725671	0.0679439	0.122441	HECW1
cg03781266	7	43153023	0.369069	0.350328	0.159882	0.306492	0.546558	0.517695	0.543706	0.390764	0.475501	0.468258	0.397622	0.182152	0.157056	0.178721	0.0482518	0.138422	0.0917376	0.0566928	0.0697443	0.0770935	0.114915	0.0679382	0.0857292	0.0724432	HECW1
cg21656751	7	43153201	0.315496	0.407088	0.14259	0.405801	0.579141	0.559153	0.581155	0.560076	0.498953	0.546859	0.524042	0.251724	0.24836	0.263735	0.243208	0.179672	0.171497	0.165184	0.113846	0.13484	0.12119	0.118703	0.1206	0.209006	HECW1
cg14872657	7	43153216	0.264306	0.333522	0.103763	0.252173	0.494868	0.463891	0.483793	0.438703	0.401778	0.42815	0.382463	0.114386	0.157857	0.143551	0.0396812	0.0601677	0.0660147	0.0412676	0.032386	0.0265815	0.0179354	0.0438515	0.0475071	0.176728	HECW1
cg17045801	7	43153223	0.237407	0.228397	0.0738049	0.266721	0.490926	0.467501	0.499492	0.470185	0.433383	0.458282	0.396639	0.10435	0.109446	0.106102	0.047999	0.0469829	0.0627383	0.0331225	0.0613937	0.0416667	0.02333	0.0523556	0.0511487	0.134899	HECW1
cg13027493	7	43153392	0.454236	0.317233	0.311604	0.420313	0.538084	0.52021	0.537896	0.443762	0.400336	0.42444	0.416573	0.335541	0.335396	0.307533	0.238574	0.303707	0.0780388	0.0610441	0.049037	0.0467704	0.0563253	0.0740991	0.0629014	0.0987666	HECW1
cg25717239	7	43153595	0.379547	0.380354	0.322611	0.310321	0.51734	0.357242	0.49941	0.417374	0.318937	0.352756	0.437578	0.278739	0.332878	0.314099	0.188236	0.265474	0.0857614	0.064416	0.0687537	0.0656743	0.0565005	0.0786759	0.0547244	0.129809	HECW1
cg24384918	7	43153950	0.462142	0.516259	0.545098	0.499307	0.627589	0.579585	0.670016	0.527617	0.56394	0.610691	0.613278	0.350627	0.454742	0.470005	0.394747	0.445946	0.450518	0.0687738	0.328133	0.327419	0.188075	0.244399	0.0499828	0.442316	HECW1
cg19230755	7	65878503	0.0656545	0.140612	0.0736481	0.035461	0.572111	0.558027	0.551229	0.502062	0.527941	0.531512	0.517812	0.048107	0.0959856	0.0486928	0.0343428	0.0239707	0.198572	0.0905229	0.0258381	0.0215292	0.0392953	0.0371798	0.00933427	0.31799		CpG
cg14552801	7	65878734	0.107991	0.14599	0.13324	0.11441	0.340082	0.312941	0.338989	0.296029	0.32684	0.292356	0.277346	0.106914	0.12313	0.0867768	0.0681405	0.0913488	0.0834054	0.0947488	0.0916013	0.0825715	0.0629946	0.0809594	0.0855439	0.121447
cg14428815	7	65878911	0.182475	0.186964	0.201779	0.0946783	0.549508	0.51111	0.524738	0.416836	0.48442	0.439235	0.441586	0.147171	0.156964	0.119268	0.120975	0.0827698	0.0590091	0.124773	0.0508419	0.0884028	0.038012	0.077546	0.0466873	0.0690569
cg26579491	7	65878976	0.318996	0.301883	0.289046	0.182154	0.496409	0.486933	0.484389	0.458037	0.415135	0.412463	0.397005	0.189875	0.241342	0.167456	0.12026	0.179484	0.0954379	0.113476	0.0864946	0.105084	0.0944839	0.099201	0.0855695	0.137203
cg24454243	7	105221985	0.083408	0.0979274	0.0875729	0.0910651	0.512275	0.49833	0.496415	0.41682	0.410662	0.448699	0.41095	0.0957405	0.0851225	0.094494	0.140445	0.0904598	0.102171	0.0834671	0.088351	0.0618318	0.076842	0.0746738	0.0816869	0.127041	EFCAB10		Prom
cg13922124	7	105221991	0.0642469	0.0626527	0.0576066	0.0589692	0.451077	0.437938	0.426726	0.378038	0.352581	0.398132	0.332692	0.0692332	0.083331	0.0660433	0.0808207	0.0522623	0.0482337	0.0563763	0.0848422	0.0605548	0.0485381	0.0524926	0.0500296	0.100447	EFCAB10
cg13844899	7	105221998	0.0836279	0.0909679	0.0846267	0.078775	0.530657	0.505751	0.531004	0.487071	0.45407	0.500095	0.447035	0.0814584	0.0832342	0.07379	0.057385	0.052331	0.0979067	0.0774693	0.0775423	0.0730589	0.116122	0.0628252	0.0654331	0.0973099	EFCAB10
cg14140881	7	105222019	0.0364877	0.0273596	0.0198515	0.0240116	0.455674	0.490979	0.486891	0.420351	0.409579	0.425292	0.402153	0.00770176	0.0148456	0.018269	0.0125033	0.000958543	0.0334385	0.0187625	0.0173533	0.00937753	0.00669842	0.00209205	0.0189262	0.0418918	EFCAB10
cg21022732	7	105222024	0.0704237	0.0769658	0.065857	0.0775095	0.391419	0.410356	0.418053	0.347934	0.354878	0.336837	0.354484	0.0515975	0.0560701	0.0524187	0.0468874	0.0423136	0.0736994	0.0640178	0.117311	0.0657958	0.0411129	0.0644226	0.0613956	0.08624	EFCAB10
cg26958597	7	105222048	0.0519021	0.0519327	0.068228	0.0629125	0.230291	0.240619	0.229903	0.139211	0.162199	0.167356	0.150738	0.0343279	0.0491365	0.0374955	0.0501266	0.0324925	0.0405558	0.0377066	0.0372573	0.0542642	0.0385874	0.0455161	0.045836	0.0508102	EFCAB10
cg00424276	7	105222180	0.167221	0.180561	0.164664	0.163199	0.441849	0.419857	0.426098	0.399363	0.351168	0.423892	0.368357	0.135526	0.192539	0.175294	0.472479	0.150391	0.147872	0.0784467	0.187007	0.0946952	0.118268	0.11848	0.042872	0.310807	EFCAB10
cg16586152	7	106301062	0.0175593	0.0233371	0.0203748	0.0197565	0.541674	0.528966	0.518894	0.504109	0.504621	0.464222	0.468249	0.0128842	0.0247133	0.0217645	0.00572542	0.00944256	0.011404	0.0444728	0.0118572	0.00699531	0.00642991	0.0161255	0.0119066	0.0109559	CCDC71L	CpG	Prom
cg07428697	7	106301118	0.0930038	0.0939428	0.09983	0.0933019	0.469391	0.440758	0.461529	0.424725	0.453456	0.416144	0.405605	0.0645961	0.0837057	0.0649379	0.0639918	0.0544201	0.077439	0.079561	0.0642696	0.068708	0.0628907	0.0755127	0.07906	0.0874895	CCDC71L
cg21496408	7	106301534	0.0294467	0.0307554	0.0284022	0.0337219	0.63515	0.597591	0.634838	0.585084	0.607043	0.605752	0.566968	0.0544379	0.0667622	0.0268561	0.0522277	0.0297598	0.030265	0.0469515	0.0374067	0.0320736	0.0427037	0.0493767	0.0218214	0.0352914	CCDC71L
cg19910754	7	106301537	0.086071	0.0859628	0.0877663	0.0811869	0.612109	0.555596	0.629837	0.590774	0.604454	0.612936	0.577684	0.0679284	0.0818266	0.0551743	0.0636094	0.0613362	0.0576613	0.125474	0.0810355	0.086899	0.0456144	0.0977851	0.0607062	0.0899863	CCDC71L
cg03560797	7	106301641	0.113663	0.147342	0.126064	0.127969	0.488002	0.476005	0.504655	0.413326	0.49044	0.455505	0.455289	0.0790877	0.131066	0.101107	0.077727	0.0907174	0.105648	0.108444	0.104516	0.118394	0.101505	0.114488	0.113438	0.130313	CCDC71L
cg05364750	7	106301660	0.0398194	0	0.0524324	0.0554935	0.718816	0.689304	0.699446	0.618716	0.660143	0.640413	0.638906	0.0434712	0.0294034	0.0445846	0.0439771	0.0209513	0.0323985	0.0485437	0.0337972	0.0583531	0.0194245	0.0145773	0.0493763	0.0295534	CCDC71L
cg15017411	7	106301767	0.0841495	0.0823296	0.0728544	0.093282	0.38423	0.317577	0.413219	0.383543	0.380786	0.332161	0.322451	0.0882199	0.0582184	0.0252466	0.191872	0.0556129	0.0243486	0.0858353	0.0777048	0.0851428	0.01422	0.0960759	0.0539363	0.040165	CCDC71L
cg04487296	7	149389669	0.12578	0.0253762	0.0387004	0.0487201	0.615548	0.612344	0.609774	0.66598	0.623431	0.649049	0.611869	0.151281	0.0676498	0.130525	0.0691841	0.0579116	0.312174	0.182189	0.118107	0.111186	0.269293	0.192677	0	0.314252		CpG
cg21355828	7	149389814	0.0236502	0.0161709	0.0362365	0.0364068	0.54861	0.547084	0.574564	0.53427	0.549005	0.598077	0.520073	0.0506116	0.0374368	0.0688635	0.0787879	0.0193447	0.250922	0.0663945	0.0315671	0.0140715	0.0917859	0.0135747	0.0116513	0.170152
cg18177414	7	149389929	0.0461695	0.0224883	0.0674563	0.0484801	0.585216	0.61526	0.661349	0.604623	0.587115	0.56039	0.604253	0.0455491	0.0387171	0.0199591	0.337683	0.00330154	0.171357	0.0473649	0.0476384	0.0208997	0.084275	0.023096	0.0369828	0.0723309
cg26885268	7	149389941	0.0685902	0.0862056	0.0833504	0.0775973	0.55666	0.55189	0.564819	0.582114	0.570446	0.537088	0.542047	0.0839134	0.0837389	0.0831031	0.110462	0.0547127	0.371005	0.101331	0.0926573	0.056868	0.260638	0.069104	0.0658136	0.187424
cg09364211	8	23145432	0.0448562	0.0305046	0.0513197	0.0488538	0.136857	0.207311	0.170186	0.131916	0.109055	0.117989	0.108148	0.0282515	0.0272603	0.04073	0.0472993	0.0144031	0.0442908	0.0391276	0.0338374	0.0462606	0	0.0276574	0.0470355	0.0441564	R3HCC1	CpG	Prom
cg21551725	8	23145460	0.0497233	0.0741511	0.0635234	0.0637411	0.139688	0.231963	0.142258	0.194979	0.190064	0.145147	0.162466	0.0146197	0.0286536	0.0294955	0.11433	0.0193673	0.0397871	0.0418342	0.0416714	0.0387064	0.047986	0.0289282	0.0506488	0.0184273	R3HCC1
cg27322228	8	23145479	0.104237	0.0992559	0.0957399	0.121146	0.272622	0.342811	0.304866	0.263424	0.295301	0.34323	0.275684	0.0721416	0.0720942	0.0739158	0.0922549	0.045118	0.0750629	0.0693107	0.0775835	0.0757852	0.0759768	0.0853759	0.0805576	0.0869649	R3HCC1
cg24842402	8	23145529	0.261866	0.246474	0.1621	0.304085	0.511322	0.447942	0.336235	0.295807	0.273248	0.42583	0.33974	0.183028	0.167127	0.300435	0.221737	0.150015	0.173409	0.13833	0.0207074	0.270128	0	0.0167417	0	0.297736	R3HCC1
cg27317242	8	23145699	0.0555336	0.066935	0.071975	0.0811015	0.263631	0.347599	0.370677	0.235747	0.340319	0.286322	0.318361	0.11629	0.113399	0.0950764	0.0997156	0.0618266	0.0779817	0.0470375	0.0583905	0.0716756	0.0507642	0.0874218	0.0721379	0.0968071	R3HCC1
cg04903451	8	23145704	0.00629383	0	0.00649552	0.00252025	0.308874	0.440233	0.456281	0.29762	0.411613	0.405051	0.417845	0.0147998	0.0166181	0.0218249	0.0327006	0.00412309	0.011953	0.0129331	0.00717289	0.0117089	0	0.00834131	0	0.0252246	R3HCC1
cg18531635	8	23145964	0.0393534	0.0307722	0.0296428	0.028231	0.345759	0.488616	0.51715	0.37617	0.442332	0.458244	0.388463	0.0271001	0.0362634	0.0241823	0.0640697	0.0193876	0.0127955	0.0238916	0.0342363	0.0120994	0.0195662	0.0133853	0.0176558	0.0390156	R3HCC1
cg17686936	8	79428117	0.197058	0.428704	0.401584	0.219505	0.508378	0.491611	0.447095	0.515752	0.39559	0.432813	0.429496	0.195021	0.267143	0.208559	0.146155	0.133728	0.125712	0.132294	0.137853	0.226596	0.266546	0.275737	0.119267	0.155251	PKIA	CpG	Prom
cg12850252	8	79428313	0.0622166	0.0846811	0.092797	0.0748005	0.319632	0.416689	0.203068	0.476147	0.352612	0.222441	0.437739	0.0424833	0.0726901	0.0704524	0.217465	0.000732	0.0541772	0.0512407	0.0541526	0.0645683	0.128472	0.0389644	0.045693	0.0523833	PKIA
cg21612207	8	79428325	0	0.0202271	0.0138496	0.00871873	0.328282	0.447109	0.158824	0.501534	0.318747	0.196046	0.40018	0.0258635	0.0355322	0.0295745	0.0488095	0	0.00117555	0.0114871	0.00453809	0.0251025	0.0295567	0.00762756	0.0118587	0.0272877	PKIA
cg27140220	8	79428434	0.066912	0.0790148	0.071592	0.0670068	0.280234	0.376052	0.156392	0.335063	0.275483	0.198339	0.335903	0.0629035	0.058059	0.0336806	0.0619287	0.0356813	0.038928	0.0483682	0.0538764	0.0479672	0.0723667	0.0456399	0.0598995	0.0553991	PKIA
cg09043127	8	79428444	0.087816	0.0851218	0.0807266	0.0787162	0.333966	0.397092	0.213	0.410529	0.335427	0.263815	0.362019	0.0511989	0.0704651	0.067611	0.072203	0.0402174	0.0872145	0.0656634	0.0697872	0.0725691	0.148108	0.0687189	0.0780861	0.0956919	PKIA
cg12330330	8	79428569	0.00907298	0.00110633	0.0111816	0.011215	0.342652	0.381828	0.175313	0.311938	0.226874	0.204019	0.347255	0.00198705	0.0130912	0.00197239	0.0110615	0	0.000805369	0.00684646	0	0	0	0.00837393	0	0.00548574	PKIA
cg04014062	8	79428725	0.024231	0.0271431	0.0261814	0.0292505	0.494117	0.538022	0.418338	0.524162	0.49261	0.459761	0.496675	0.0286557	0.0254286	0.0218542	0.0211492	0.0106001	0.0232146	0.0569258	0.0273138	0.00483403	0.0309498	0.0179979	0.0147509	0.0442173	PKIA
cg19523082	10	23216841	0.0483571	0.119314	0.0775583	0.0570989	0.515208	0.461111	0.474615	0.465828	0.477969	0.417831	0.419519	0.0982516	0.0618535	0.0913174	0.0972587	0.0449345	0.0865962	0.048812	0.0976312	0.0529822	0.0821713	0.0551086	0.0677331	0.0999521	ARMC3		Prom
cg08839858	10	23216843	0.0116812	0.0208943	0.018202	0.0184211	0.466598	0.447114	0.44209	0.313225	0.273711	0.343965	0.309084	0.0470152	0.0308052	0.0300065	0.0225151	0.0331523	0.0291033	0.0331547	0.0101523	0.00455687	0.0127473	0.00449141	0.014819	0.0334416	ARMC3
cg06560760	10	23216847	0.00416171	0.0206385	0.00430828	0	0.329953	0.257695	0.336027	0.193121	0.170853	0.222487	0.174617	0.0106913	0.00666181	0.0493856	0.0178236	0	0.0101322	0	0.0124017	0	0.00563116	0	0	0.0189166	ARMC3
cg15193782	10	23217017	0.0621295	0.0727347	0.0707465	0.0740307	0.381093	0.324021	0.380903	0.309714	0.319272	0.270262	0.279947	0.0681203	0.0994273	0.0778891	0.087968	0.0465041	0.063079	0.0592019	0.080126	0.0775419	0.0476238	0.0663214	0.0743111	0.0714703	ARMC3
cg11710969	10	23217173	0.0795013	0.108226	0.104876	0.0925997	0.450661	0.395721	0.448505	0.332026	0.378812	0.30358	0.287152	0.103642	0.0993694	0.119509	0.0916519	0.0858085	0.271387	0.215195	0.20381	0.341636	0.134808	0.324348	0.07595	0.283693	ARMC3
cg02308884	10	71892293	0.138195	0.13252	0.158312	0.141199	0.310118	0.292093	0.289253	0.355991	0.364176	0.315358	0.310172	0.140957	0.134886	0.115461	0.0936678	0.106387	0.078166	0.0760558	0.0522952	0.0792755	0.0448847	0.0656976	0.0760995	0.0793494	AIFM2	CpG	Prom
cg03087610	10	71892362	0.0161599	0.00556411	0.013454	0.00911596	0.507635	0.510648	0.504348	0.425672	0.428503	0.434484	0.419064	0.015533	0.0368871	0.0402881	0.0303232	0.00425287	0.0262148	0.0198606	0.00894188	0.00115875	0.00478583	0.00294594	0.00116086	0.0229076	AIFM2
cg01240734	10	71892593	0	0	0	0	0.405174	0.454903	0.350218	0.466858	0.464139	0.31058	0.359817	0.0260739	0.0227693	0.0219597	0.0212489	0	0.00681044	0.00676002	0	0	0	0	0.00269127	0.00840689	AIFM2
cg15779600	10	71892694	0.0616747	0.0673252	0.0822424	0.0750609	0.493875	0.493346	0.466454	0.47446	0.451483	0.315233	0.441047	0.0520563	0.068342	0.0601502	0.0696173	0.0396799	0.0881697	0.062524	0.0616145	0.0549714	0.0275526	0.0598724	0.0785615	0.0844243	AIFM2
cg26699283	10	71892715	0.0914812	0.0937037	0.0924392	0.116594	0.492322	0.504328	0.49543	0.496879	0.481451	0.352299	0.466157	0.107909	0.0939106	0.0734193	0.101538	0.0563927	0.13715	0.0860685	0.102211	0.0892658	0.123532	0.0623824	0.0564105	0.0783416	AIFM2
cg20241658	10	71892719	0.0822906	0.0818127	0.0913932	0.0635667	0.501587	0.473101	0.436985	0.536997	0.50665	0.378957	0.465921	0.0605978	0.0774178	0.0575468	0.0501453	0.0350637	0.108623	0.0510754	0.0617865	0.0534781	0.0515066	0.0625357	0.0483091	0.0547404	AIFM2
cg02100629	10	71892760	0.11618	0.103725	0.129157	0.119903	0.435691	0.398394	0.384708	0.378724	0.408562	0.385898	0.351121	0.0930544	0.110612	0.0783719	0.0824452	0.073956	0.228581	0.0763012	0.141662	0.110952	0.0397377	0.110255	0.0734969	0.127341	AIFM2
cg17446739	10	71892768	0.0755964	0.0793337	0.0809204	0.0596102	0.588831	0.579258	0.512988	0.570845	0.560344	0.37334	0.620566	0.111932	0.0858076	0.0584947	0.171491	0.0521494	0.21773	0.0408874	0.10947	0.0521081	0.0270942	0.0638703	0.044072	0.107508	AIFM2
cg01322555	10	71892787	0.193665	0.220414	0.266553	0.27601	0.563747	0.554781	0.514475	0.628729	0.551954	0.32129	0.639954	0.328891	0.302402	0.252825	0.323962	0.27929	0.36544	0.266857	0.451501	0.27153	0.380417	0.326787	0.29151	0.306377	AIFM2
cg11706469	10	103535362	0.391353	0.374952	0.368147	0.373436	0.511632	0.51935	0.525526	0.440174	0.428876	0.460039	0.467316	0.304764	0.401248	0.346332	0.274663	0.28727	0.280821	0.269121	0.266556	0.276807	0.276359	0.275801	0.299129	0.340077	FGF8	CpG	Prom
cg11206312	10	103535398	0.23295	0.264543	0.196216	0.169978	0.456821	0.439511	0.426287	0.332554	0.321053	0.359143	0.318388	0.203521	0.232995	0.187691	0.18406	0.208014	0.14681	0.161555	0.177615	0.150566	0.148253	0.148192	0.16104	0.22417	FGF8
cg16584573	10	103535637	0.0124585	0.0106082	0.0182015	0.0563758	0.542096	0.528194	0.544007	0.467388	0.50102	0.484696	0.50312	0.0257763	0.0292885	0.0510063	0.013178	0.00414852	0.0295906	0.0322098	0.00571469	0.0124766	0.00816384	0.00829068	0	0.0915196	FGF8
cg09376854	10	103535775	0.048228	0.0730431	0.0503267	0.0440878	0.595499	0.595958	0.577334	0.425183	0.432065	0.432801	0.533025	0.146023	0.143035	0.0510195	0.13599	0.0443185	0.0361781	0.0361253	0.0551796	0.0163362	0.0396435	0.0276331	0.0335468	0.0373185	FGF8
cg16248277	10	103536063	0.196705	0.190181	0.192889	0.228477	0.569025	0.543806	0.578549	0.328034	0.366582	0.32736	0.445208	0.259723	0.330584	0.199437	0.360334	0.190476	0.208601	0.175387	0.194835	0.159686	0.11167	0.138839	0.170138	0.160097	FGF8
cg25209842	10	103536342	0.0115545	0.0103866	0.04186	0.0228464	0.505647	0.503718	0.504038	0.431059	0.325015	0.304763	0.425446	0.0348311	0.0173128	0.0326681	0.00566365	0.00189523	0.0307857	0.0123921	0.012478	0.0071965	0.32436	0.0137476	0.00862069	0.0457502	FGF8
cg06169131	10	103536348	0.108748	0.101306	0.140124	0.118792	0.504358	0.482865	0.509992	0.440135	0.346978	0.384126	0.40493	0.111837	0.113357	0.110425	0.0748722	0.0802968	0.132893	0.0809979	0.0934477	0.0748875	0.366722	0.0976607	0.0808408	0.165116	FGF8
cg20012915	11	7695182	0.0781135	0.0712247	0.0823007	0.0690578	0.390129	0.416478	0.460617	0.473827	0.390403	0.441127	0.360956	0.0594602	0.0587285	0.0516424	0.0585552	0.0383306	0.0775594	0.0714831	0.0667702	0.0609639	0.0745232	0.0558743	0.0730014	0.0922886	CYB5R2	CpG	Prom
cg21433768	11	7695187	0.104249	0.113616	0.1248	0.104746	0.408453	0.448305	0.506046	0.45646	0.410146	0.438984	0.387988	0.0996021	0.116899	0.105101	0.10014	0.076438	0.130546	0.103777	0.105823	0.0970928	0.0916266	0.100172	0.0983547	0.150546	CYB5R2
cg21011139	11	7695245	0.0225822	0.0368179	0.0315931	0.0208213	0.537602	0.573171	0.612821	0.561299	0.541966	0.565767	0.555818	0.0216297	0.0337491	0.012599	0.0527725	0.0111001	0.139386	0.0637022	0.037135	0.01438	0.0486953	0.00594985	0.0216405	0.13849	CYB5R2
cg03826976	11	7695433	0.0763554	0.103298	0.104555	0.0861094	0.51208	0.494749	0.528324	0.513719	0.496092	0.492224	0.478306	0.0820302	0.073204	0.109499	0.0814705	0.037449	0.269108	0.164551	0.13207	0.120722	0.221159	0.100873	0.0872541	0.259929	CYB5R2
cg24575083	11	7695485	0.0740998	0.0887386	0.0902323	0.0755746	0.388108	0.439546	0.478167	0.477841	0.429142	0.454348	0.439571	0.0635313	0.0885117	0.0596048	0.050663	0.0699337	0.157008	0.0792404	0.0596215	0.0860862	0.142698	0.0748899	0.0940656	0.163179	CYB5R2
cg16281276	11	7695528	0.0170018	0	0.00812772	0.015758	0.405558	0.449951	0.509441	0.442085	0.418922	0.442226	0.37883	0.0318285	0.0325182	0.0368508	0.0649156	0.000775645	0.0434105	0.0172911	0.0156726	0.0076237	0.0753647	0.015655	0	0.0634694	CYB5R2
cg05432505	11	7695809	0.251786	0.285092	0.304265	0.276119	0.555889	0.592126	0.614745	0.645017	0.565145	0.612615	0.592213	0.275602	0.327139	0.417891	0.169522	0.242019	0.735731	0.734193	0.595232	0.657186	0.732618	0.501	0.0609243	0.81839	CYB5R2
cg23669896	11	10562165	0.0795866	0.086018	0.109024	0.0821892	0.404205	0.462664	0.374045	0.336297	0.251102	0.374006	0.302578	0.0564181	0.0692338	0.059073	0.0965733	0.0602296	0.0771036	0.07531	0.0795979	0.0679576	0.0525147	0.0685485	0.0858998	0.0725528	RNF141	CpG	Prom
cg05367858	11	10562295	0.0692482	0.0606064	0.0677584	0.0802068	0.465345	0.474457	0.460932	0.406227	0.340985	0.443275	0.411482	0.0323047	0.0522024	0.0351962	0.0478919	0.0348319	0.0654211	0.0746538	0.0370372	0.0548274	0.0420454	0.0488199	0.065703	0.046991	RNF141
cg09657348	11	10562473	0	0.00562667	0	0.000908501	0.484763	0.509406	0.464648	0.339158	0.321912	0.42619	0.39126	0.00393507	0	0.00242682	0.0179833	0	0.000479463	0.0247681	0	0.00042203	0	0	0	0.00283883	RNF141
cg21639168	11	10562708	0.0290283	0.0260259	0.0330768	0.0318897	0.471749	0.510258	0.493665	0.426999	0.387316	0.507722	0.46521	0.0254894	0.0211469	0.0257466	0.019556	0.00894483	0.029263	0.0504404	0.0128266	0.019786	0.00896717	0.0105553	0.0201931	0.0255604	RNF141
cg12097945	11	10562746	0.000935551	0	0.00515189	0.000737735	0.415796	0.441858	0.391398	0.366299	0.27084	0.408648	0.350074	0.0123425	0.00637026	0	0.0107962	0	0	0.0122825	0	0.00905972	0	0	0	0.0113895	RNF141
cg01494614	11	10562837	0.19826	0.234206	0.19466	0.222672	0.440809	0.472979	0.399603	0.430534	0.412138	0.465274	0.446114	0.265936	0.276522	0.240221	0.225914	0.234622	0.194509	0.202075	0.185609	0.210488	0.212611	0.202188	0.231537	0.240468	RNF141
cg00542402	11	10562851	0.0778963	0.0813953	0.0858828	0.088981	0.377053	0.443963	0.35703	0.439669	0.357003	0.418091	0.418632	0.106675	0.117214	0.0967941	0.181182	0.105593	0.084712	0.0774684	0.0925217	0.0689456	0.0944976	0.0841803	0.0803982	0.120665	RNF141
cg08502759	11	10562853	0.0248805	0.0287903	0.0336731	0.04444	0.455036	0.477032	0.408814	0.45438	0.370261	0.469175	0.458723	0.0329792	0.0293161	0.0455691	0.0493317	0.013108	0.0322334	0.0358569	0.0540894	0.0291903	0.0247027	0.035405	0.0151343	0.0353255	RNF141
cg25100532	11	10562910	0.0711582	0.0895148	0.0922364	0.109783	0.468389	0.479786	0.469701	0.450271	0.371089	0.457377	0.441834	0.0592126	0.0677319	0.0490345	0.0472998	0.0447443	0.0594488	0.0754788	0.0757527	0.0549682	0.0699869	0.0665926	0.0511977	0.0938974	RNF141
cg08220519	11	10562913	0	0.0127796	0.0141154	0.0129263	0.479048	0.535424	0.502734	0.505871	0.382007	0.510706	0.482133	0.00453247	0.0129211	0.00731213	0.00811629	0	0.00579863	0.0242707	0.0101641	0.0134029	0.0087711	0	0.00390856	0.0487781	RNF141
cg04219175	11	10562941	0.077209	0.0898538	0.0895226	0.0918123	0.325742	0.362978	0.326155	0.328898	0.256582	0.347961	0.31165	0.0544246	0.0704005	0.055614	0.0560047	0.0606458	0.0764976	0.0769571	0.120851	0.0774355	0.127925	0.0784813	0.0822754	0.0852421	RNF141
cg03236904	11	10563028	0.0793867	0.0836722	0.0818218	0.0602573	0.437455	0.468969	0.448672	0.422228	0.347037	0.452352	0.431263	0.053216	0.0683041	0.0597287	0.0561439	0.0366147	0.225513	0.0598989	0.0662311	0.032488	0.031929	0.0624135	0.0566921	0.122856	RNF141
cg22792646	11	15136345	0.249062	0.364748	0.189388	0.251752	0.535178	0.498874	0.536885	0.489158	0.460631	0.49389	0.500448	0.361872	0.328251	0.246727	0.338878	0.228585	0.106719	0.0837045	0.052499	0.0703397	0.431321	0.0535542	0.0752694	0.111763	INSC	CpG	Prom
cg23930945	11	15136376	0.12332	0.121646	0.131548	0.116187	0.406706	0.412358	0.455388	0.386865	0.34835	0.391142	0.370967	0.234178	0.17855	0.167153	0.0992668	0.124614	0.105525	0.0827613	0.0532133	0.0782512	0.525962	0.0580519	0.0789878	0.1014	INSC
cg23463269	11	15136380	0.158644	0.128336	0.123457	0.124947	0.453285	0.484264	0.44601	0.420959	0.371696	0.423115	0.409773	0.216264	0.1996	0.140984	0.186194	0.136236	0.128758	0.06084	0.0734161	0.0735303	0.526207	0.0758212	0.0668669	0.10838	INSC
cg02434443	11	15136456	0.0225068	0.0163067	0.0190999	0.0203273	0.458418	0.516663	0.483305	0.338107	0.288284	0.352352	0.382162	0.115202	0.0675536	0.0296804	0.0424574	0.0117963	0.020673	0.0190668	0.0217082	0.00744337	0.185756	0.00758068	0.0197949	0.0142701	INSC
cg13997645	11	15136475	0.0921931	0.0994302	0.140627	0.133477	0.486374	0.479451	0.519271	0.431545	0.419999	0.434838	0.415748	0.308893	0.292173	0.222966	0.154873	0.147921	0.0914649	0.0321161	0.0198388	0.0231191	0.196837	0.0242179	0.0102469	0.0673747	INSC
cg12170314	11	15136505	0.448802	0.100117	0.269935	0.264607	0.643137	0.602999	0.642758	0.55549	0.526754	0.555247	0.586021	0.475088	0.40211	0.35433	0.297624	0.194591	0.0810121	0.0121174	0	0.00169229	0.080689	0.00805461	0	0.0773435	INSC
cg08785534	11	68451827	0.319503	0.212995	0.202566	0.210788	0.511441	0.470845	0.487601	0.40183	0.31533	0.392208	0.38418	0.180956	0.196989	0.149985	0.198592	0.116878	0.106142	0.0803473	0.0763723	0.0689369	0.0431821	0.077885	0.063566	0.0849648	GAL	CpG	Prom
cg12603576	11	68451829	0.332965	0.114536	0.119803	0.156946	0.447282	0.4753	0.433811	0.398574	0.310819	0.42655	0.383431	0.130307	0.120597	0.0954874	0.0819204	0.0554419	0.0709008	0.0565119	0.0509475	0.0799724	0.0381935	0.0683789	0.0457587	0.108106	GAL
cg06269115	11	68451849	0.0532659	0.0373046	0.0478795	0.0447059	0.553263	0.553146	0.544496	0.444024	0.344784	0.44877	0.494992	0.0536745	0.122517	0.0315494	0.0151566	0.0284251	0.0313562	0.025027	0.00555637	0.00792513	0.0187227	0.00566456	0.00554041	0.0337574	GAL
cg22370235	11	68451852	0.0297003	0.0505667	0.0526478	0.0437681	0.434503	0.462328	0.46529	0.328012	0.192673	0.318415	0.400124	0.0744892	0.103282	0.0515822	0.0516795	0.0396188	0.0349718	0.0450772	0.0325659	0.0356782	0.0437977	0.0395	0.0354424	0.0686633	GAL
cg04739953	11	68451858	0.0143528	0.0114392	0.0134166	0.0196418	0.408762	0.41512	0.390505	0.252958	0.184749	0.261197	0.35194	0.0250269	0.0429293	0.010731	0.0200293	0.0170083	0.00373584	0.0286132	0.0164147	0.0152604	0.0263898	0.0127158	0.0212392	0.0322047	GAL
cg17202086	11	77122839	0.159692	0.145229	0.142269	0.125746	0.512515	0.491859	0.464095	0.429916	0.358745	0.4157	0.409428	0.135817	0.167378	0.167604	0.129517	0.124788	0.0977485	0.122357	0.201065	0.059968	0.104334	0.0982401	0.106846	0.16582	PAK1	CpG	Prom
cg26996201	11	77122864	0.0134193	0.0255077	0.0326314	0.0332948	0.525404	0.5083	0.492369	0.450018	0.391295	0.451318	0.43176	0.00892701	0.0194599	0.0987215	0.0135077	0.0185883	0.00588366	0.0513688	0.0433734	0.0164442	0.0153414	0.0114594	0.00841362	0.161994	PAK1
cg12269002	11	77122929	0.0686019	0.0833223	0.083031	0.0814036	0.355565	0.340049	0.290229	0.236207	0.163727	0.261249	0.213192	0.0620138	0.082062	0.0607875	0.0733277	0.0673592	0.0734463	0.0707129	0.100899	0.0925447	0.059277	0.0820195	0.086973	0.0919549	PAK1
cg18309286	11	77123047	0.00177445	0.00436681	0	0.00617284	0.421261	0.414097	0.324911	0.331143	0.243646	0.346681	0.308671	0.0297894	0.0291542	0.0238816	0.0150016	0.000234797	0.0086784	0.0160214	0.0106498	0.0109229	0.00312793	0.01344	0	0.0340136	PAK1
cg13039082	11	77123331	0.208442	0.199167	0.266002	0.210261	0.319713	0.327237	0.270517	0.322655	0.318763	0.363199	0.336332	0.229693	0.234662	0.211991	0.214414	0.197992	0.308587	0.148171	0.228627	0.138418	0.0874748	0.16918	0.15543	0.285199	PAK1
cg15174564	11	120856801	0.0281228	0.0430398	0.0364638	0.0392377	0.501053	0.494837	0.483068	0.413556	0.384241	0.441317	0.311539	0.0617913	0.0607867	0.0277899	0.0194109	0.00828582	0.0351921	0.0486702	0.032233	0.0185452	0.0333608	0.0210313	0.0309787	0.112965	GRIK4	CpG	Prom
cg24255125	11	120856918	0.120527	0.144738	0.140123	0.146154	0.44315	0.450703	0.477801	0.42067	0.404348	0.394218	0.27413	0.117614	0.135729	0.0550603	0.0585769	0.0648902	0.114985	0.111976	0.0945417	0.108617	0.0811975	0.10887	0.111318	0.145624	GRIK4
cg12122877	11	120857123	0.0672016	0.08608	0.0862496	0.0783192	0.276686	0.316984	0.320253	0.255838	0.28336	0.15963	0.164726	0.0824145	0.0782804	0.0653761	0.0928624	0.0636375	0.0825517	0.0735544	0.109104	0.0725272	0.0843218	0.0539015	0.0792353	0.0759708	GRIK4
cg09354309	12	22487437	0.662804	0.0568079	0.0878809	0.275696	0.517546	0.47381	0.523955	0.484343	0.458471	0.413249	0.412237	0.09177	0.12767	0.0886348	0.030411	0.183647	0.0512767	0.038437	0.0916733	0.0499243	0.0329489	0.0341135	0.051901	0.0538686	ST8SIA1	CpG	Prom
cg10333808	12	22487459	0.593111	0.0242083	0.0389759	0.334938	0.529091	0.526508	0.527912	0.472604	0.461685	0.470694	0.490444	0.0803387	0.132465	0.119662	0.0441343	0.244368	0.0287306	0.0246548	0.0141465	0.0168971	0.00757315	0.0102979	0.0143865	0.0407297	ST8SIA1
cg16970851	12	22487658	0.269154	0	0.00075543	0.0810567	0.452888	0.416753	0.525852	0.416043	0.33088	0.372451	0.377101	0.0146862	0.00259272	0.0232671	0.0188679	0.0319161	0	0.0115263	0.0197483	0	0.0249147	0	0	0.0110092	ST8SIA1
cg12253830	12	22487668	0.25923	0.0194633	0.0219795	0.103235	0.452041	0.425832	0.468825	0.286853	0.248279	0.351237	0.2628	0.0406862	0.0305177	0.0289664	0.108042	0.0511081	0.00837418	0.00709898	0.0165165	0	0.0205228	0.0228264	0.0130201	0.0101574	ST8SIA1
cg21521683	12	22487682	0.415656	0.0102174	0.024411	0.150033	0.578254	0.564612	0.592103	0.523507	0.495778	0.526142	0.471946	0.0338307	0.0242864	0.0151036	0.0563924	0.0610349	0.0197976	0.0351539	0.026714	0.0117928	0.0148672	0.00698577	0.0157881	0.00864743	ST8SIA1
cg02472348	12	22487781	0.300936	0.0484615	0.0590464	0.115105	0.49946	0.48586	0.514412	0.452047	0.449676	0.442203	0.447013	0.114816	0.118518	0.0968617	0.155125	0.0801859	0.044946	0.0521145	0.0668278	0.0744048	0.101572	0.0673562	0.0715031	0.0945624	ST8SIA1
cg17079833	12	22487847	0.371646	0.0621978	0.0613669	0.186026	0.524452	0.518674	0.557787	0.493276	0.444529	0.433463	0.450902	0.0729687	0.0623753	0.0853796	0.0961556	0.0822334	0.0500175	0.048313	0.0478589	0.0351067	0.0408457	0.0641909	0.0371365	0.0881881	ST8SIA1
cg00757212	12	22488176	0.294699	0.100566	0.0933059	0.126322	0.403101	0.371651	0.410854	0.374258	0.372999	0.363231	0.378452	0.0667393	0.10346	0.0841478	0.0503806	0.0745966	0.068934	0.0651605	0.0729188	0.0694059	0.0583907	0.068698	0.0672782	0.0843013	ST8SIA1
cg24239882	12	22488229	0.423267	0.016568	0.0603015	0.0544835	0.614458	0.630926	0.603122	0.640079	0.600842	0.604006	0.639862	0.036183	0.0833333	0.0433683	0.0877061	0.00344488	0.122156	0.0580781	0.0538065	0.108659	0.0340136	0.066103	0.0567164	0.0882171	ST8SIA1
cg00769520	12	22488465	0.303547	0.082735	0.0836126	0.0966193	0.417908	0.405831	0.4234	0.384582	0.358817	0.380267	0.353451	0.0614587	0.0777105	0.0573464	0.0542783	0.0453539	0.0626993	0.0803067	0.051585	0.0684314	0.0824116	0.0573743	0.069905	0.0624568	ST8SIA1
cg11832404	12	65218258	0.299733	0.153754	0.204768	0.294163	0.522288	0.478527	0.51195	0.473498	0.465974	0.441936	0.426856	0.251056	0.217043	0.242895	0.126679	0.125771	0.107345	0.0980287	0.0959839	0.0973673	0.30043	0.0885763	0.0948998	0.130851	TBC1D30	CpG	Prom
cg23684878	12	65218260	0.232805	0.0364294	0.0636103	0.137644	0.490744	0.490165	0.492819	0.375104	0.44066	0.399106	0.374196	0.0682959	0.0709233	0.0784351	0.0115697	0.0126504	0	0.0100111	0	0.00276243	0.26053	0.000155171	0	0.0330515	TBC1D30
cg14019323	12	65218413	0.0291616	0.0235192	0.0330417	0.0726031	0.469236	0.452051	0.453131	0.388919	0.372167	0.335576	0.449889	0.0132512	0.0166954	0.00658177	0.0204399	0.00679893	0.013896	0.0310624	0.137037	0.00787067	0.279103	0.019195	0.0165609	0.0237446	TBC1D30
cg00494665	12	65218728	0.17942	0.141521	0.191501	0.316575	0.377705	0.363779	0.387454	0.384161	0.380614	0.373268	0.38459	0.196256	0.250244	0.247066	0.187383	0.160334	0.107269	0.100739	0.117988	0.109315	0.309425	0.100923	0.107607	0.157114	TBC1D30
cg23013309	12	65218841	0.34088	0.34767	0.2079	0.36662	0.530719	0.511538	0.549318	0.535564	0.501223	0.49038	0.479288	0.280433	0.352775	0.280315	0.124118	0.270885	0.0539019	0.05093	0.0788945	0.0329783	0.317177	0.0567797	0.0434225	0.0881342	TBC1D30
cg08815398	12	65218869	0.0777587	0.0607165	0.0960472	0.126765	0.416875	0.414569	0.426642	0.27314	0.256312	0.258478	0.291831	0.13545	0.240865	0.14341	0.0264041	0.199389	0.00048185	0.00159405	0.00305577	0	0.157891	0	0	0.0221954	TBC1D30
cg22754765	12	103889166	0.184191	0.22886	0.118197	0.254354	0.571447	0.536259	0.561491	0.37168	0.396433	0.40104	0.373259	0.223464	0.219383	0.20363	0.521103	0.122995	0.169483	0.237526	0.149848	0.19265	0.246971	0.146267	0.0609034	0.202023	C12orf42	CpG	Prom
cg21837669	12	103889307	0.27407	0.239365	0.310856	0.262241	0.523433	0.582571	0.57319	0.547952	0.558998	0.525672	0.537162	0.349061	0.340121	0.312375	0.321453	0.389143	0.207946	0.302946	0.333266	0.266796	0.287009	0.273558	0.279501	0.307137	C12orf42
cg10096177	12	103889516	0.0436528	0	0.0437248	0.0153913	0.579983	0.547681	0.494322	0.540356	0.521962	0.499937	0.52758	0.0463759	0.0164145	0.0312299	0.012296	0	0	0.0248521	0.00138272	0	0.00293945	0	0.0096579	0.0141312	C12orf42
cg00259618	12	103889655	0.0413371	0.0185999	0.0533106	0.0186335	0.555615	0.500895	0.555053	0.428783	0.437495	0.433425	0.371078	0.0391716	0.02799	0.0373073	0.0160116	0.0320639	0.0276657	0.013127	0.0246035	0.020055	0.0231023	0.00611685	0.0224681	0.0346768	C12orf42
cg26381364	12	103889772	0.162183	0.0344731	0.281409	0.0791158	0.58433	0.563494	0.571315	0.501882	0.542414	0.462293	0.489703	0.198531	0.0711136	0.13468	0.114777	0.0918958	0.0447197	0.031211	0.0421952	0.0239339	0.0593928	0.0290939	0.0323786	0.0834234	C12orf42
cg11342468	12	103889784	0.100902	0.0418045	0.273995	0.0840398	0.47136	0.481664	0.45231	0.328044	0.394515	0.375801	0.397618	0.120862	0.0692443	0.106155	0.0555657	0.065937	0.0388108	0.0238154	0.04033	0.0365644	0.0305842	0.0250731	0.0212452	0.0626989	C12orf42
cg13702005	12	103889789	0.180367	0.0326933	0.186255	0.0441322	0.604421	0.581434	0.593009	0.554185	0.550297	0.483403	0.505218	0.182047	0.0692684	0.0992666	0.0339196	0.0280992	0.0262352	0.00857103	0.0187443	0.0203679	0.0362632	0.0260809	0.0167328	0.028407	C12orf42
cg03882242	12	103889798	0.310934	0.132203	0.299093	0.197628	0.618117	0.579811	0.604067	0.544106	0.559385	0.542097	0.500447	0.339803	0.208232	0.317362	0.112788	0.18263	0.133374	0.0966699	0.120013	0.0976488	0.0947785	0.107616	0.116209	0.130053	C12orf42
cg06664258	12	103889903	0.216436	0.0944135	0.270647	0.135439	0.476845	0.422507	0.451037	0.389812	0.389809	0.354798	0.367124	0.212919	0.172727	0.238698	0.0892892	0.168339	0.0517468	0.0463774	0.0539172	0.0456393	0.102048	0.0455569	0.0409751	0.0594518	C12orf42
cg20017797	14	24563410	0.0203826	0.0185272	0.299771	0.0133713	0.431243	0.463482	0.42939	0.371331	0.310942	0.300059	0.361952	0.0338542	0.0324652	0.0228183	0.0158433	0.0160027	0.0181708	0.0210918	0.01653	0.0243195	0.0150785	0.0168222	0.0221429	0.0235343	PCK2	CpG	Prom
cg15412728	14	24563430	0.0403023	0.043187	0.420327	0.0548518	0.528722	0.516837	0.529476	0.473114	0.420709	0.450643	0.466923	0.0461844	0.0292683	0.0361067	0.0378457	0.0222841	0.0241311	0.0315975	0.0423374	0.0304288	0.0406153	0.0391167	0.0460682	0.0515562	PCK2
cg26402828	14	24563435	0.0840438	0.0956575	0.475373	0.086799	0.573672	0.558888	0.575819	0.494644	0.487569	0.501204	0.43825	0.0816218	0.0921913	0.0795197	0.0680293	0.0795716	0.0763377	0.112249	0.0797436	0.0873841	0.141608	0.0917212	0.0955563	0.107106	PCK2
cg15467148	14	24563578	0.0565524	0.0669804	0.374767	0.0553133	0.479487	0.50197	0.511169	0.408168	0.392404	0.381406	0.367308	0.0524718	0.0671849	0.067633	0.0958713	0.0386021	0.044545	0.0511085	0.0897096	0.04475	0.0400821	0.0512035	0.0623033	0.0812876	PCK2
cg22454119	14	24563794	0.0978535	0.108728	0.364159	0.113471	0.459846	0.442977	0.456043	0.402253	0.379323	0.302626	0.370794	0.087533	0.0995865	0.086512	0.100619	0.0815748	0.0962285	0.118733	0.104713	0.0856189	0.106176	0.0907175	0.112339	0.118312	PCK2
cg14089728	14	24563796	0.00179476	0.00849257	0.286398	0.0113547	0.429527	0.396014	0.409922	0.275115	0.276895	0.221855	0.26333	0.0179153	0.0227865	0.017592	0.0101333	0.00139836	0	0.0404056	0.00790839	0.00402661	0.0084753	0	0	0.0298592	PCK2
cg18599124	14	24564067	0.0737945	0.086528	0.104753	0.0776582	0.186621	0.192131	0.183634	0.144864	0.133559	0.0750348	0.158594	0.0494243	0.068421	0.0608526	0.0822328	0.0504269	0.0781659	0.0820048	0.0910786	0.0771005	0.0731779	0.0737792	0.0774536	0.0819969	PCK2
cg24632756	15	33603026	0.32013	0.336753	0.348022	0.252512	0.461729	0.419844	0.431434	0.424871	0.427819	0.395304	0.458837	0.28324	0.349839	0.208196	0.213753	0.199126	0.115268	0.0789958	0.0700363	0.0789053	0.0685227	0.0737245	0.0677774	0.114561	RYR3	CpG	Prom
cg25405123	15	33603070	0.13147	0.104124	0.158282	0.214206	0.300927	0.306025	0.269862	0.182602	0.215176	0.0732686	0.216767	0.158295	0.149425	0.100198	0.0548031	0.0857487	0.0591843	0.0734246	0.0530198	0.0501489	0.025134	0.0621639	0.053352	0.059037	RYR3
cg15428578	15	33603312	0.0686118	0.100462	0.0126896	0.0622323	0.479914	0.472596	0.523926	0.409601	0.36728	0.397325	0.400561	0.0553042	0.0742235	0.0544012	0.032826	0.0465309	0.00591521	0.00352941	0.000324394	0.000452847	0	0.00615195	0.001947	0.0159819	RYR3
cg18640509	15	45315202	0.0043736	0	0.0135518	0.0113396	0.429369	0.47377	0.487755	0.295175	0.239698	0.148024	0.229787	0.00949593	0.00533386	0.00670661	0.0156113	0.00677789	0.00407361	0.141713	0.197382	0.00297791	0.00832415	0.00564164	0.0160028	0.0216697	SORD	CpG	Prom
cg02991474	15	45315297	0.0493904	0.0548726	0.0618463	0.0647363	0.227032	0.219325	0.192705	0.120278	0.09254	0.0713035	0.073139	0.0623849	0.0546227	0.0568733	0.0280496	0.0463126	0.0402048	0.110449	0.0920646	0.056419	0.0331845	0.0578644	0.0534097	0.0422195	SORD
cg18647927	15	45315307	0.0226488	0.0328054	0.0243129	0.0223915	0.170075	0.170641	0.166735	0.087497	0.0994361	0.0305396	0.0615453	0.0186386	0.0240894	0.00949525	0.02133	0.0132634	0.0173396	0.0853717	0.0665541	0.0140928	0.0172469	0.0177223	0.0415206	0.0187463	SORD
cg03026420	15	45315313	0.0193792	0.0134817	0.0176917	0.0173068	0.235484	0.251305	0.232938	0.0475172	0.1356	0.0126183	0.0731546	0.00259718	0.00444755	0.00270047	0.00628408	0.00155154	0.00706919	0.0991616	0.0979418	0.0128731	0.00399349	0.00642178	0.012431	0.0157221	SORD
cg00891891	15	45315362	0.0123738	0.0124829	0.0135635	0.002785	0.358157	0.375434	0.381561	0.229251	0.216814	0.118102	0.14982	0.0205457	0.0158431	0.0141257	0.00859678	0.000536251	0	0.0922525	0.0482451	0	0.0117085	0.00778021	0.00130839	0.0240753	SORD
cg22296620	15	45315419	0	0	0	0	0.593562	0.569464	0.579884	0.443042	0.449714	0.419142	0.432122	0.000875565	0	0.00204531	0.0175254	0	0	0.138541	0.0572261	0	0	0.0144961	0.00186418	0.0192711	SORD
cg26196700	15	45315430	0.00420543	0.0082205	0.000668151	0	0.571835	0.54917	0.560436	0.468517	0.43883	0.460333	0.433545	0.00920136	0.00393284	0	0.0319293	0.000419155	0	0.134557	0.0628577	0.00642511	0.0189024	0.0139051	0.0063056	0.0149344	SORD
cg17377818	15	45315438	0.0081853	0.00993246	0	0.0131579	0.548376	0.545575	0.521451	0.411976	0.348365	0.31045	0.330677	0.0253639	0.0281412	0.0064225	0.0497893	0.00797383	0.00233281	0.102971	0.0547033	0.0116517	0.0163535	0.02475	0.0133834	0.0251651	SORD
cg10651637	15	45315642	0.280451	0.294059	0.325739	0.312794	0.525563	0.499252	0.534392	0.50297	0.513941	0.493752	0.457354	0.340663	0.400683	0.307266	0.174936	0.328898	0.300361	0.335651	0.299799	0.328019	0.222567	0.330849	0.289604	0.263064	SORD
cg14984684	15	79382708	0.090123	0.0750517	0.244609	0.097003	0.226213	0.261071	0.212534	0.205009	0.290204	0.206253	0.225646	0.093438	0.0856112	0.0921701	0.120325	0.0797379	0.14957	0.0708552	0.114506	0.0495302	0.0956468	0.0532635	0.082331	0.114569	RASGRF1	CpG	Prom
cg16154416	15	79382767	0.156627	0.161314	0.137803	0.22449	0.287639	0.289334	0.290701	0.291011	0.282279	0.261893	0.27608	0.0848698	0.0909945	0.0900402	0.0875439	0.0870674	0.197437	0.108411	0.143067	0.0966837	0.0946181	0.0930222	0.0936132	0.183667	RASGRF1
cg20574415	15	79382807	0.0894556	0.0851296	0.0883139	0.0787372	0.187574	0.199161	0.193653	0.212878	0.221767	0.207896	0.205484	0.0563933	0.0727446	0.0601889	0.0675315	0.0423802	0.0974149	0.0662626	0.0816332	0.054528	0.0545728	0.0593224	0.0587361	0.0902814	RASGRF1
cg14510404	15	79382995	0	0.00221541	0.00623823	0.00711744	0.0943828	0.106707	0.116598	0.147883	0.0547742	0.0731303	0.101287	0.0106273	0.00725909	0.00794722	0.0610358	0	0.00390407	0.000974764	0.00984849	0	0.00245379	0.00241096	0.00912146	0.00688299	RASGRF1
cg17507573	15	79382998	0.018157	0.010133	0.0226237	0.0214137	0.0866118	0.114376	0.0961783	0.133889	0.0429793	0.0539601	0.0941836	0.0215027	0.0340107	0.0273247	0.182464	0.0115202	0.035362	0.0108546	0.0218553	0.0271435	0.0188724	0.0176435	0.0237283	0.0268862	RASGRF1
cg20973720	15	79383167	0	0.007084	0.00333259	0.00421595	0.432652	0.406369	0.478028	0.536936	0.441535	0.223831	0.469142	0.0115796	0.00612792	0.00432695	0.00489358	0	0.00785945	0.00276724	0.00652814	0.000604839	0.00764711	0.00704086	0.00418111	0.0704411	RASGRF1
cg19431448	15	79383385	0.0180462	0.0333881	0.0398242	0.0363218	0.11202	0.11749	0.14066	0.181935	0.0628213	0.0211713	0.0929462	0.0280944	0.030646	0.0468274	0.0347879	0.00309592	0.0384196	0.0181071	0.039326	0.0252271	0.136097	0.0273086	0.0328183	0.0411341	RASGRF1
cg15156078	15	79383413	0.097758	0.0910297	0.119833	0.117822	0.297524	0.292657	0.342946	0.359242	0.269146	0.231777	0.271517	0.0548369	0.0618176	0.0729517	0.063543	0.0590623	0.122912	0.0631494	0.0817206	0.0708736	0.0370958	0.0658171	0.0643675	0.100777	RASGRF1
cg13937040	15	79383560	0.114574	0.121403	0.131901	0.117989	0.23771	0.23644	0.26181	0.330667	0.250754	0.143144	0.212199	0.10166	0.116852	0.124566	0.142143	0.0843072	0.124325	0.0871353	0.0973482	0.100435	0.0823261	0.082735	0.0883212	0.0661881	RASGRF1
cg17821321	15	79383632	0.117242	0.121422	0.12834	0.209854	0.250773	0.249287	0.28685	0.323088	0.268548	0.200021	0.198881	0.0826128	0.0971727	0.095778	0.110542	0.105297	0.168757	0.0903269	0.0892005	0.100236	0.0532646	0.0920535	0.0895897	0.133881	RASGRF1
cg24733262	15	79383644	0.0619341	0.0702493	0.086876	0.0885675	0.217403	0.239989	0.261877	0.260408	0.198356	0.139152	0.160038	0.0470348	0.0533755	0.0376056	0.0532068	0.0428685	0.0524059	0.0615214	0.0381033	0.0562123	0.0361678	0.0493231	0.0735934	0.0712177	RASGRF1
cg25506726	15	79383770	0.0768574	0	0.0687311	0.0690377	0.332239	0.466063	0.462257	0.341607	0.166517	0.110493	0.103904	0.134632	0.102935	0.0680346	0	0	0	0	0	0.0173716	0.24053	0.00891531	0.0167638	0.0372399	RASGRF1
cg04828458	15	79383841	0.11037	0.0978342	0.0929447	0.103366	0.457596	0.486494	0.521803	0.500715	0.38359	0.294226	0.222373	0.078501	0.0410882	0.0660719	0.0512273	0.0554748	0.0894331	0.0586292	0.0792327	0.0745872	0.0381607	0.0395028	0.0471601	0.064747	RASGRF1
cg25673084	15	79383852	0.0782615	0.0974808	0.073746	0.0613239	0.428233	0.399034	0.426499	0.414234	0.347562	0.284519	0.244972	0.0658179	0.0581058	0.0402026	0.0417119	0.0481707	0.057484	0.058183	0.058853	0.0413312	0.0621122	0.0540947	0.0347904	0.103662	RASGRF1
cg11806630	15	79383858	0.10259	0.0880395	0.0885584	0.0985749	0.45576	0.475855	0.506258	0.480907	0.404207	0.328183	0.313436	0.0708824	0.0805744	0.0627869	0.0563377	0.0523896	0.0832562	0.0745394	0.0779123	0.0756306	0.0526027	0.0671855	0.0766525	0.077927	RASGRF1
cg09275910	15	79383861	0.118717	0.0906881	0.112161	0.16669	0.246551	0.32716	0.317751	0.252464	0.177581	0.13545	0.160755	0.0897367	0.0869787	0.0670626	0.0393451	0.0627615	0.0889469	0.0852062	0.0840617	0.0790591	0.0512287	0.0914319	0.0913467	0.0955922	RASGRF1
cg22699279	15	79383890	0.0245953	0.0602368	0.0179928	0.031796	0.391519	0.384993	0.392871	0.364541	0.282873	0.255005	0.221138	0.00624101	0.0137899	0.0169918	0.00532787	0.0160278	0.0176553	0.0152885	0.00906002	0.00145188	0.00815597	0.0173793	0.00492521	0.0198426	RASGRF1
cg03711182	15	79383924	0.0435089	0.0558701	0.0326955	0.0509157	0.362112	0.343302	0.342907	0.351462	0.263563	0.211638	0.19033	0.0173404	0.0136364	0.00947	0.00750622	0.0127531	0.0490679	0.0357071	0.00913958	0.035103	0.00909752	0.0245309	0.0326355	0.0237033	RASGRF1
cg04813639	15	79383947	0	0.00169722	0	0.000959693	0.201823	0.272255	0.27049	0.158959	0.114972	0.103672	0.0942914	0.0170689	0.00161529	0.0077198	0.0427136	0	0	0.0110066	0.00586814	0	0	0.00245148	0	0.00344408	RASGRF1
cg13571707	15	79383980	0.0601746	0.0717924	0.0662015	0.0832716	0.496453	0.470814	0.507152	0.458016	0.416505	0.389046	0.352132	0.045094	0.0485462	0.0293128	0.0544861	0.0319774	0.0705569	0.0715598	0.0545781	0.0576644	0.0535707	0.046778	0.0521962	0.0966371	RASGRF1
cg18252731	15	93198700	0.319296	0.0308642	0	0.034965	0.547013	0.566167	0.524822	0.573133	0.49052	0.552941	0.543132	0.067299	0.0293425	0.039159	0.0433526	0.0081716	0.0304131	0	0.00917191	0.0326909	0.0258166	0.00419837	0.0236701	0.03041	FAM174B	CpG	Prom
cg02705800	15	93199018	0.216529	0.00761065	0.2202	0.0700158	0.605881	0.61294	0.654918	0.647274	0.589689	0.609971	0.59191	0.0937383	0.0379132	0.0777468	0.0123782	0	0.00468484	0	0.00144699	0.00939177	0.000487924	0	0	0.00894878	FAM174B
cg25864024	15	93199037	0.217678	0.187582	0.209027	0.162731	0.580772	0.573616	0.590416	0.539596	0.55538	0.547725	0.530475	0.164235	0.0853952	0.102515	0.0679462	0.00983781	0.00743264	0.0455364	0.0126803	0	0.0101211	0.00768176	0.00486502	0.0298368	FAM174B
cg15289316	15	93199049	0.0575057	0.0868551	0.0235509	0.0614327	0.538289	0.56194	0.550061	0.557006	0.576527	0.558503	0.505511	0.0401476	0.0105565	0.015939	0.0054924	0	0	0.0207321	0	0.000495638	0	0.00466745	9.57396e-05	0.007227	FAM174B
cg13784264	15	93199130	0.227818	0.0842083	0.112261	0.127104	0.629914	0.625751	0.636752	0.633505	0.580867	0.604254	0.584619	0.111181	0.122562	0.0767152	0.103556	0.0345183	0.0125313	0.0291484	0.0334326	0.013244	0.0441906	0.0313186	0.0177019	0.047249	FAM174B
cg20823977	15	93199141	0.317115	0.0616808	0.115007	0.138016	0.563568	0.579892	0.566398	0.620911	0.589712	0.574285	0.575794	0.0994425	0.0641665	0.111418	0.119343	0.0264641	0.01139	0.0136324	0.0136599	0.00663992	0.00769661	0.00338845	0.00164541	0.0446933	FAM174B
cg07726241	15	93199180	0.207709	0.151518	0.158699	0.177162	0.28515	0.359619	0.3507	0.410655	0.315975	0.371096	0.295329	0.241353	0.188162	0.225015	0.141924	0.138187	0.0784928	0.0835641	0.0931081	0.0723958	0.0751943	0.0847429	0.0774824	0.0974813	FAM174B
cg08209473	16	48399769	0.14109	0.125981	0.087354	0.0648978	0.440226	0.440925	0.43054	0.329464	0.341	0.317042	0.291277	0.0585648	0.0552876	0.0470824	0.0518232	0.0295122	0.282761	0.24624	0.155762	0.162146	0.120442	0.122567	0.0519368	0.106728	SIAH1	CpG	Prom
cg03104704	16	48399813	0.0825298	0.0826574	0.079603	0.0839487	0.400527	0.361921	0.363805	0.350101	0.343973	0.3558	0.300033	0.0650311	0.0792282	0.0568811	0.0643621	0.0673084	0.0735504	0.0743128	0.06487	0.0803669	0.0452256	0.0778976	0.0788548	0.0821087	SIAH1
cg16573542	16	48399834	0.0742092	0.0877793	0.086023	0.0800319	0.428385	0.407883	0.385948	0.37027	0.391519	0.361586	0.343677	0.0767593	0.0797673	0.0829011	0.0453456	0.0403004	0.085361	0.0899289	0.0686256	0.0912959	0.0614547	0.0766368	0.0839131	0.0749471	SIAH1
cg03712758	16	48400154	0.0524453	0.0763375	0.0710527	0.0708127	0.438554	0.413029	0.41908	0.302174	0.324313	0.287596	0.251602	0.0479201	0.036007	0.0292955	0.0726736	0.0310114	0.0600878	0.066272	0.0473643	0.0729942	0.0489745	0.0602908	0.087167	0.0444754	SIAH1
cg06907405	16	48400475	0.0850104	0.0902989	0.0853708	0.0712548	0.267445	0.257504	0.260683	0.281531	0.299962	0.304055	0.219835	0.059318	0.0530667	0.0319794	0.0432735	0.0252128	0.0709135	0.0471333	0.0313955	0.0717236	0.0518862	0.0689609	0.264035	0.0583962	SIAH1
cg01434608	16	66637927	0.1	0.101852	0.109291	0.063743	0.420091	0.41146	0.420339	0.431177	0.41605	0.527045	0.43173	0.220412	0.184065	0.0621375	0.266667	0.20993	0.00608026	0	0.0856721	0.021512	0.0255319	0.0385564	0.0069891	0.032538	CMTM3	CpG	Prom
cg26658728	16	66638210	0.0783059	0.0877475	0.0828461	0.0728513	0.489697	0.476641	0.506405	0.527578	0.504294	0.508512	0.492791	0.0463988	0.0815008	0.0410105	0.0741105	0.0927909	0.0568944	0.0571751	0.0525866	0.08867	0.203755	0.0793247	0.0816631	0.179484	CMTM3
cg23297477	16	66638293	0.00634285	0.0167428	0.0196712	0	0.520571	0.516853	0.533104	0.485584	0.455929	0.452545	0.438687	0.00437273	0.00761004	0	0.0138045	0.0115713	0	0.0182637	0.00651384	0	0.308399	0.000387797	0	0	CMTM3
cg00355909	16	66638320	0.0078537	0.0136986	0.00518439	0.0156481	0.514797	0.517581	0.511064	0.461963	0.428855	0.451314	0.401506	0.0100845	0.0103532	0.00617961	0.0175178	0.0037404	0	0.0175868	0.00967954	0.0056767	0.219648	0	0	0.0296137	CMTM3
cg08601917	16	66638396	0.0428023	0.0496488	0.0495426	0.0361712	0.530067	0.499718	0.515092	0.491182	0.44002	0.452111	0.434689	0.0300865	0.0620974	0.0353966	0.087	0.0229299	0.0519608	0.057596	0.0236738	0.0351198	0.0557949	0.0499372	0.0581626	0.0406855	CMTM3
cg06445928	16	66638407	0.118836	0.110112	0.131935	0.0958556	0.598015	0.599345	0.599944	0.542471	0.485275	0.550818	0.490899	0.0758981	0.107976	0.0789274	0.124616	0.0987955	0.154318	0.0916359	0.114824	0.0975463	0.119886	0.0968823	0.145239	0.153776	CMTM3
cg09233013	16	66638412	0.00173461	0.00126302	0.0155057	0.0157165	0.667107	0.608804	0.634115	0.602853	0.521942	0.587049	0.526546	0.0255633	0.0282564	0.00819465	0.0679365	0	0.00256575	0.0228628	0.0426829	0.0162718	0.106041	0	0.0111036	0.0150124	CMTM3
cg26560414	16	66638433	0.00528659	0.0137029	0.0212662	0	0.674449	0.669784	0.672643	0.603359	0.552743	0.59611	0.570614	0.0223005	0.0219839	0.0053816	0.0721587	0	0.00510725	0.0343217	0	0.00337756	0.14103	0	0.00186022	0.00438236	CMTM3
cg08682544	16	66638438	0.0208232	0.0221231	0.020915	0.0183737	0.614361	0.625658	0.64524	0.553723	0.50148	0.549003	0.517329	0.0300801	0.0402445	0.0142425	0.0477698	0.00635692	0.0207847	0.0269953	0.0240945	0.0283659	0.0889475	0.0115669	0.0228017	0.0221307	CMTM3
cg03860859	16	66638599	0.003586	0	0	0.00141985	0.549266	0.535694	0.540213	0.48296	0.429455	0.458485	0.428048	0.0120335	0.00869539	0.00642536	0.00303911	0	0	0.0150812	0	0	0	0	0	0.0103254	CMTM3
cg06314872	16	66638702	0.0380642	0.0632308	0.05302	0.0510506	0.63843	0.599255	0.642662	0.609849	0.605099	0.605466	0.554939	0.0814851	0.0760258	0.0553866	0.0935078	0.0525584	0.0426716	0.0751587	0.0461287	0.0448379	0.0511715	0.0501311	0.0500852	0.0628952	CMTM3
cg22452755	16	66639154	0.0863549	0.100211	0.0896396	0.105731	0.535265	0.542592	0.552536	0.497092	0.457023	0.452719	0.132915	0.14977	0.090594	0.0899985	0.0918178	0.0602614	0.0960441	0.098054	0.112381	0.101467	0.123098	0.0774773	0.0949363	0.0984726	CMTM3
cg09057050	16	66639160	0.0899499	0.112628	0.111117	0.0975287	0.63061	0.592766	0.625614	0.562391	0.518567	0.542725	0.426168	0.119448	0.130292	0.117872	0.14428	0.0920868	0.108873	0.112625	0.097949	0.0967457	0.171391	0.106031	0.109524	0.127597	CMTM3
cg17346857	16	66639560	0.105636	0.114707	0.10799	0.0968448	0.508028	0.498251	0.485087	0.515041	0.468083	0.468523	0.421717	0.117923	0.104175	0.116345	0.0926745	0.0731903	0.0912273	0.112028	0.0968843	0.0914012	0.378739	0.0872183	0.101487	0.141776	CMTM3
cg06251289	16	66639593	0.0313725	0.056797	0.0400467	0.0392463	0.481874	0.46873	0.453257	0.41662	0.434667	0.418349	0.390898	0.0816774	0.0978685	0.0765165	0.00561719	0.0496248	0.0145773	0.0452836	0.0306914	0.0202648	0.27369	0.0418347	0.00739195	0.0972222	CMTM3
cg27268840	16	68572937	0.0201562	0.00859845	0.00966184	0.027681	0.382439	0.378372	0.42917	0.288865	0.255727	0.341866	0.256706	0.0190303	0.0234446	0.00936723	0.0626797	0.00899419	0.0911438	0.0559389	0.0256117	0.025728	0.0202312	0.0303875	0.0242808	0.0542348	ZFP90	CpG	Prom
cg09310644	16	68573191	0.00472185	0.0100176	0.0104575	0.0145477	0.568626	0.597592	0.578271	0.55573	0.546051	0.593047	0.529463	0.0320239	0.0231892	0.0179211	0.0167464	0.00338516	0.000568505	0.0606831	0.0134723	0	0.0125	0.0101511	0	0.0184326	ZFP90
cg27561452	16	68573240	0.0959047	0.0962444	0.0959548	0.0950393	0.557232	0.503996	0.563364	0.536227	0.479316	0.520401	0.470174	0.0758171	0.0736567	0.0602317	0.0610082	0.0527333	0.0805643	0.106695	0.0837303	0.0739876	0.0652451	0.0631083	0.0751764	0.0974399	ZFP90
cg16526137	16	68573552	0.0195258	0.0323428	0.0142511	0.0184903	0.527243	0.530554	0.583915	0.452957	0.331228	0.483515	0.450989	0.0189844	0.0107494	0.00674414	0.0353577	0.0118708	0.0161244	0.0158597	0.0232013	0.0147735	0.00622575	0.00792591	0.0100704	0.0162629	ZFP90
cg00449929	16	68573597	0.0387261	0.0482341	0.0536699	0.0393684	0.518339	0.514019	0.574716	0.41375	0.333235	0.41814	0.395862	0.0346798	0.0428553	0.0290733	0.0469944	0.0237675	0.0381973	0.0344694	0.0143366	0.0416518	0.0246853	0.0318258	0.0453468	0.0461654	ZFP90
cg02508848	16	68573721	0.0443665	0.0287561	0.0322853	0.0336985	0.447349	0.443129	0.470954	0.362942	0.256618	0.357709	0.318151	0.0193079	0.0301243	0.0256387	0.0182208	0.00836147	0.0401013	0.02039	0.0248658	0.016994	0.0594256	0.022233	0.0251616	0.0558054	ZFP90
cg02256570	16	68573971	0.206298	0.219966	0.186476	0.14651	0.341023	0.347737	0.3539	0.413102	0.357928	0.409789	0.361461	0.160187	0.215321	0.122991	0.123775	0.138571	0.088842	0.0879396	0.0983644	0.101191	0.121497	0.105564	0.080877	0.0770024	ZFP90
cg20698501	17	259755	0.118979	0.127305	0.115766	0.127152	0.534171	0.580008	0.613835	0.517127	0.515738	0.38934	0.552752	0.0807658	0.104108	0.0913212	0.0909843	0.0586059	0.0938071	0.223394	0.0987684	0.275215	0.0889922	0.216979	0.0764622	0.177138	C17ORF97	CpG	Prom
cg15864601	17	259839	0	0	0.00600143	0.0171674	0.480847	0.482531	0.479788	0.460397	0.49493	0.44818	0.406127	0.00214171	0	0.0198257	0.00333333	0.0014911	0.0180243	0.194361	0.0746877	0.212762	0.256598	0.209115	0.00340225	0.10971	C17ORF97
cg19585061	17	259924	0.0189679	0.00232143	0.0182808	0.00774938	0.500946	0.494673	0.524109	0.594687	0.462623	0.478877	0.445395	0.0290221	0.0320827	0.0258046	0.0759547	0.0154569	0.0147826	0.026498	0.0250241	0.0261051	0.0215748	0.0481387	0.016522	0.0384258	C17ORF97
cg02425140	17	259930	0.00369136	0	0.00817096	0.00143513	0.541955	0.519341	0.52604	0.643293	0.492401	0.494958	0.429744	0.0121414	0.0191467	0.0141119	0.0303222	0	0	0.0439503	0.0100547	0.0314561	0.270067	0.0382487	0.00210526	0.0320966	C17ORF97
cg13477164	17	259942	0.00774893	0.0228487	0.00326832	0.0066002	0.536723	0.522495	0.534697	0.524823	0.541692	0.529425	0.515024	0.0174067	0.021245	0.0241027	0.0473396	0.0136703	0.0092207	0.0403272	0.0145741	0.0319422	0.25813	0.0285238	0.0223965	0.0283143	C17ORF97
cg17481490	17	259980	0.00223214	0.00411523	0.000446478	0	0.490738	0.471641	0.482117	0.508332	0.480975	0.421265	0.416191	0.00317099	0	0	0.00816412	0	0.0143969	0	0	0	9.59049e-05	0	0	0.011568	C17ORF97
cg16791721	17	259991	0.00940439	0	0.0180823	0.00618257	0.537628	0.530073	0.558502	0.586161	0.547092	0.421696	0.507553	0.0140814	0.019898	0.0123249	0.00264784	0	0.00322581	0.0289114	0.0217256	0.00419031	0.0102327	0.0148439	0.00841467	0.00420075	C17ORF97
cg11383747	17	260000	0.0486305	0.0594739	0.0562754	0.0604457	0.53941	0.490517	0.528156	0.486648	0.451629	0.397768	0.458552	0.0757776	0.0812681	0.0775232	0.0985864	0.0567085	0.0596767	0.0855894	0.0692412	0.0557121	0.0278622	0.0656932	0.0474203	0.0926016	C17ORF97
cg20197989	17	260058	0.019781	0.0332697	0.0255597	0.0310354	0.55724	0.538554	0.553417	0.535493	0.567	0.54847	0.543749	0.0226302	0.0363932	0.0328596	0.022673	0.00356849	0.00153233	0.0506085	0.0145216	0.0151571	0.0288142	0.020276	0	0.0680451	C17ORF97
cg00328418	17	260286	0.00378592	0.00465018	0	0.00817801	0.483045	0.489141	0.422976	0.416607	0.391724	0.377027	0.406659	0.0116618	0.0159607	0.00667589	0.0154172	0	0	0.0152417	0	0	0.00564193	0.00609834	0.0211163	0.00583245	C17ORF97
cg14059340	17	260292	0.0335858	0.0135848	0.0109838	0.0137117	0.549592	0.534782	0.455321	0.46496	0.437408	0.380476	0.480553	0.0422986	0.0844983	0.0312301	0.0529791	0.00831343	0.017721	0.00451566	0.0256922	0.00370687	0.0230415	0.0144432	0	0.0313298	C17ORF97
cg24276681	18	2906283	0.0467508	0.0259011	0.0422535	0.0581703	0.523095	0.495683	0.526753	0.457159	0.423599	0.48662	0.445575	0.0577288	0.0499985	0.0746445	0.0227215	0.0115953	0.00856974	0.0467125	0.0521398	0.0197746	0.0390559	0.0194865	0.00545703	0.111253	EMILIN2	CpG
cg15017004	18	2906290	0.0911274	0.106655	0.0919415	0.120929	0.605896	0.624323	0.633097	0.595993	0.566892	0.625589	0.586657	0.0897309	0.129283	0.0815703	0.0677769	0.0569409	0.0757145	0.0862763	0.112068	0.064285	0.137069	0.0840949	0.0834125	0.145697	EMILIN2
cg07256029	18	2906750	0.0881616	0.0896544	0.0991956	0.0960839	0.413444	0.417272	0.452995	0.380291	0.299868	0.368558	0.331291	0.0489089	0.0598908	0.043443	0.0586526	0.0416917	0.0478913	0.0727424	0.0676114	0.0606779	0.0696113	0.088921	0.0691694	0.098362	EMILIN2
cg23405696	18	2907240	0.260755	0.212543	0.20982	0.196725	0.361559	0.38382	0.410131	0.324913	0.280287	0.344203	0.248221	0.213856	0.266379	0.173936	0.15594	0.214456	0.0995469	0.0915355	0.118065	0.0949118	0.0657799	0.0987198	0.0765809	0.136714	EMILIN2
cg13765206	18	2907347	0.272856	0.267566	0.271353	0.245759	0.384161	0.387767	0.427826	0.405286	0.336217	0.355602	0.349895	0.283635	0.323791	0.250975	0.235328	0.275631	0.190011	0.155368	0.20639	0.187542	0.142712	0.224121	0.142459	0.282171	EMILIN2
cg24891520	19	10024833	0.0310424	0.0125642	0.0221846	0.0277585	0.532081	0.511996	0.535708	0.451969	0.459586	0.450132	0.473305	0.0472255	0.0374084	0.0616959	0.0320228	0.00506397	0.0193566	0.0238314	0.0191776	0.00499667	0.0168727	0.0060183	0.0125936	0.044972	OLFM2	CpG	Prom
cg06159220	19	10025176	0.0958262	0.0533038	0.0896147	0.0720919	0.555559	0.505828	0.449531	0.355514	0.322508	0.331476	0.319601	0.0653647	0.0797947	0.0549381	0.0568096	0.0337067	0.0862202	0.0882587	0.0762365	0.0699729	0.0748825	0.0695542	0.0712262	0.121547	OLFM2
cg05877088	19	10025507	0.0714981	0.0916696	0.0723859	0.0837178	0.231508	0.262174	0.17315	0.215324	0.0956812	0.224348	0.169005	0.090573	0.105921	0.106569	0.115278	0.0691292	0.0690546	0.0735652	0.066833	0.0686785	0.0631001	0.0554407	0.0741902	0.0889583	OLFM2
cg11038491	20	34638489	0.100844	0.100864	0.100192	0.118969	0.473489	0.451162	0.470789	0.400397	0.394317	0.392042	0.405673	0.0892062	0.0845801	0.0696985	0.0289436	0.0624326	0.122687	0.0925082	0.0884	0.0776376	0.0738128	0.108419	0	0.0810618	LINC00657	CpG	Prom
cg08600765	20	34638493	0.134579	0.127572	0.15506	0.175032	0.600655	0.600252	0.62741	0.610218	0.617638	0.592588	0.575691	0.149528	0.131075	0.0813315	0.0600123	0.133145	0.180534	0.147374	0.141619	0.101767	0.0995601	0.131818	0.00451656	0.148229	LINC00657
cg00543443	20	34638744	0.323236	0.30224	0.303111	0.31297	0.39333	0.384266	0.405707	0.349743	0.377253	0.31967	0.336966	0.30642	0.328881	0.22415	0.32193	0.304311	0.292708	0.460782	0.389191	0.335735	0.275074	0.331723	0.0917624	0.376009	LINC00657
cg12063218	20	34638859	0.389478	0.397058	0.355962	0.4006	0.501612	0.461659	0.50285	0.396244	0.474474	0.445444	0.43766	0.348307	0.365691	0.262302	0.32835	0.329265	0.349981	0.394078	0.301841	0.372944	0.175632	0.340835	0.0205547	0.381766	LINC00657
cg00387457	20	34639042	0.0534885	0.0524454	0.0636723	0.0489526	0.529382	0.488919	0.516259	0.535797	0.535235	0.52378	0.516009	0.0419891	0.0388004	0.0271188	0.0222667	0.0350897	0.036209	0.0569149	0.0518137	0.036358	0.141973	0.0446701	0.0495072	0.0490062	LINC00657
cg03230852	20	34639053	0.0636767	0.0812255	0.0821159	0.078184	0.537773	0.513357	0.53761	0.566738	0.52811	0.515504	0.515067	0.0547116	0.0688927	0.0575569	0.0436257	0.0436056	0.0514962	0.0664891	0.0557773	0.0557084	0.0576707	0.0527083	0.0610562	0.0532689	LINC00657
cg15730213	20	34639058	0.0442785	0.056376	0.0484244	0.0535282	0.45713	0.428149	0.443852	0.508452	0.473361	0.462543	0.457052	0.0437311	0.0337983	0.034834	0.0425959	0.0233265	0.0357669	0.0535361	0.0414158	0.0452476	0.0145395	0.0431973	0.0563907	0.0387925	LINC00657
cg20391169	20	34639205	0.282405	0.26269	0.317673	0.22009	0.486967	0.46364	0.470198	0.506359	0.464805	0.465568	0.473824	0.270205	0.270722	0.223287	0.226735	0.206332	0.0992141	0.17131	0.0914866	0.145918	0.039412	0.101617	0.0549635	0.107024	LINC00657
cg15212421	20	39945633	0.0752494	0.0655301	0.0885995	0.0850574	0.480455	0.460746	0.457783	0.370114	0.378108	0.266702	0.318911	0.0452102	0.0690298	0.0514986	0.0632206	0.0304678	0.070987	0.0839448	0.0453398	0.0605366	0.049284	0.0605461	0.077401	0.0749091	ZHX3	CpG	Prom
cg21851693	20	39945816	0.0757288	0.0711689	0.0554853	0.0623062	0.561272	0.491101	0.512521	0.525349	0.479516	0.41125	0.426805	0.0503738	0.0420306	0.0358167	0.0598155	0.0230476	0.066326	0.0561324	0.0411832	0.0439891	0.0440507	0.0437792	0.0445846	0.0822057	ZHX3
cg05237820	20	39945987	0.0866681	0.0866957	0.0689593	0.0772194	0.440429	0.471546	0.470689	0.455329	0.377144	0.32488	0.388442	0.103745	0.102356	0.0758525	0.106928	0.0564547	0.0738473	0.0581947	0.0909619	0.0780792	0.0756972	0.0767634	0.07939	0.114881	ZHX3
cg25546678	20	39946125	0.00965427	0.00235363	0.0153003	0.0139528	0.454921	0.44601	0.488657	0.475345	0.469754	0.45629	0.461048	0.0340778	0.0435021	0.0249068	0.0394089	0.00375291	0.00885695	0.00881954	0.0161837	0.0191501	0.0247011	0.00774686	0.014094	0.0302005	ZHX3
cg19307232	22	24551729	0.225103	0.168409	0.221578	0.212481	0.451888	0.444978	0.460723	0.434794	0.388951	0.417326	0.408121	0.235074	0.227629	0.183561	0.138737	0.20252	0.0571051	0.068221	0.0713319	0.0706437	0.0988002	0.067992	0.0703486	0.0724902	CABIN1	CpG	Prom
cg08649919	22	24551820	0.0620264	0.0630589	0.0692865	0.0695846	0.475472	0.469729	0.4944	0.385902	0.421881	0.425121	0.414328	0.0409882	0.0349481	0.028016	0.0239782	0.0281571	0.0230321	0.0460193	0.037931	0.0232936	0.0136506	0.0325855	0.0272881	0.0217103	CABIN1
cg02706110	22	24552132	0.0892672	0.0872837	0.0820876	0.0970745	0.523505	0.482822	0.499799	0.478813	0.463929	0.46363	0.43442	0.0865446	0.0963541	0.0840178	0.0909719	0.0567123	0.0821032	0.102711	0.0932619	0.0774487	0.0798035	0.0642058	0.0865413	0.0856202	CABIN1
cg05611779	22	24552379	0	0.00637375	0.00395184	0.0008449	0.466681	0.443926	0.485444	0.404668	0.373802	0.447619	0.39691	0.0189449	0.0119282	0.0138139	0.00484858	0	0	0.0132699	0.00529695	0	0.000747328	0	0.00131381	0.0238596	CABIN1
cg03768513	22	24552594	0.137276	0.154459	0.139268	0.123692	0.53983	0.495712	0.476356	0.4441	0.345613	0.360676	0.358803	0.118125	0.149487	0.112026	0.11184	0.129835	0.0964856	0.113491	0.109621	0.108423	0.186488	0.11056	0.106905	0.158648	CABIN1

## Sheet: (D) Ubiquitous DMRs mums
			Reciprocal uniparental diploidy controls		Control blood samples				Females with two mutated NLRP7 alleles
TargetID	CHR	MAPINFO	Pat uniparental diploidy	Mat uniparental diploidy	Control 1	Control 2	Control 3	Control 4	Female 1	Female 2	Female 3	Female 4	Gene
cg10243676	1	40024971	0.253379	0.805866	0.65739	0.591184	0.547667	0.514096	0.539523	0.517365	0.574714	0.680312	LOC728448/PPIEL
cg11704876	1	40025232	0.327675	0.913083	0.722063	0.666463	0.628951	0.558483	0.711551	0.639944	0.637945	0.721814	LOC728448/PPIEL
cg22862450	1	40025411	0.368172	0.853952	0.743757	0.662763	0.651704	0.633002	0.744797	0.720991	0.682695	0.738198	LOC728448/PPIEL
cg15057250	1	40025415	0.341915	0.898814	0.762381	0.673257	0.670662	0.643892	0.769266	0.74766	0.822977	0.744084	LOC728448/PPIEL
cg03641225	1	68512539	0.147132	0.609864	0.405125	0.346396	0.323253	0.320089	0.410687	0.320048	0.383704	0.384547	DIRAS3 Ex2
cg24871743	1	68512650	0.515186	0.878011	0.758092	0.754509	0.642324	0.628602	0.734923	0.730317	0.720503	0.738014	DIRAS3 Ex2
cg22901840	1	68512777	0.280472	0.853246	0.619834	0.637267	0.524251	0.502702	0.640079	0.593431	0.743912	0.721142	DIRAS3 Ex2
cg20149168	1	68512807	0.323819	0.854589	0.717457	0.673768	0.598926	0.580596	0.698662	0.658322	0.679796	0.709063	DIRAS3 Ex2
cg13697378	1	68512845	0.299904	0.797873	0.575752	0.575923	0.478848	0.520856	0.504098	0.518512	0.494145	0.511488	DIRAS3 Ex2
cg00448707	1	68512928	0.212228	0.941304	0.810691	0.78438	0.668539	0.679709	0.724115	0.700445	0.733683	0.747225	DIRAS3 Ex2
cg09118625	1	68512971	0.203366	0.792577	0.655063	0.602542	0.500726	0.506342	0.665207	0.591532	0.661551	0.670051	DIRAS3 Ex2
cg21808053	1	68513063	0.194095	0.647606	0.485442	0.428263	0.389912	0.359661	0.54213	0.503902	0.49786	0.496681	DIRAS3 Ex2
cg02317907	1	68515788	0.491693	0.901149	0.64422	0.673545	0.63039	0.625158	0.669456	0.63759	0.664193	0.698021	DIRAS3
cg17943391	1	68515872	0.173921	0.608158	0.361413	0.341309	0.343345	0.361753	0.392504	0.387469	0.407183	0.398502	DIRAS3
cg19114595	1	68515977	0.429944	0.835167	0.520712	0.532108	0.534183	0.521294	0.552032	0.511641	0.532856	0.563217	DIRAS3
cg12070746	1	68516080	0.188345	0.755081	0.453326	0.444228	0.460858	0.440596	0.473607	0.442814	0.483217	0.466388	DIRAS3
cg16314899	1	68516101	0.148987	0.865777	0.633701	0.585194	0.593049	0.585711	0.61426	0.627434	0.650144	0.707178	DIRAS3
cg25755905	1	68516138	0.171431	0.742598	0.4456	0.403348	0.438136	0.414607	0.408317	0.464905	0.444262	0.469214	DIRAS3
cg22500004	1	68516272	0.186497	0.820401	0.540933	0.543865	0.515185	0.507918	0.526318	0.520026	0.576218	0.582086	DIRAS3
cg05949203	1	68516279	0.206195	0.852436	0.600151	0.56281	0.593427	0.595812	0.631072	0.660422	0.670618	0.707631	DIRAS3
cg19694923	1	68516374	0.165458	0.793021	0.504455	0.475605	0.492097	0.476864	0.452886	0.445623	0.51304	0.498037	DIRAS3
cg05392265	1	68516453	0.189664	0.859618	0.516233	0.501304	0.522087	0.488475	0.472893	0.464249	0.477577	0.502804	DIRAS3
cg06191076	1	68516463	0.206281	0.830753	0.523307	0.514972	0.479605	0.508013	0.486725	0.494366	0.546267	0.50634	DIRAS3
cg16148270	1	68516465	0.185249	0.87206	0.617915	0.594484	0.631481	0.61123	0.576556	0.598116	0.622368	0.648435	DIRAS3
cg13208159	1	68516518	0.267637	0.834271	0.494752	0.519351	0.477385	0.482072	0.459135	0.473593	0.55735	0.526872	DIRAS3
cg13099417	1	68516713	0.146494	0.899686	0.586247	0.60955	0.564375	0.594361	0.559463	0.546087	0.594665	0.668743	DIRAS3
cg27545611	1	68517177	0.171112	0.927145	0.605006	0.60185	0.601653	0.585685	0.543689	0.577207	0.579221	0.540746	DIRAS3
cg16148134	1	68517205	0.179386	0.886659	0.575812	0.499375	0.523356	0.52086	0.55321	0.543013	0.574475	0.534335	DIRAS3
cg13605615	1	68517255	0.244923	0.77545	0.519232	0.470921	0.470792	0.47098	0.543755	0.50633	0.551827	0.565934	DIRAS3
cg10038185	1	68517273	0.177713	0.87912	0.620151	0.579894	0.566987	0.56143	0.578927	0.586047	0.561227	0.66551	DIRAS3
cg25535070	2	207116070	0.908054	0.428509	0.687676	0.691208	0.696558	0.691309	0.61308	0.606804	0.655499	0.710533	ZBDF2
cg04359324	2	207116401	0.945862	0.253722	0.627494	0.540462	0.631829	0.667033	0.608449	0.509851	0.594665	0.642928	ZBDF2
cg20471298	2	207118253	0.931801	0.360995	0.629211	0.606644	0.62346	0.633875	0.615936	0.521813	0.595083	0.658003	ZBDF2
cg03428109	2	207118288	0.916144	0.595057	0.711424	0.725774	0.742083	0.68934	0.708131	0.656353	0.68727	0.777462	ZBDF2
cg25307915	2	207127226	0.903625	0.302045	0.607045	0.614856	0.580069	0.599214	0.557206	0.561179	0.555617	0.605201	ZBDF2
cg19366042	2	207127364	0.896948	0.241683	0.61653	0.605609	0.586009	0.68001	0.562658	0.560743	0.673859	0.493409	ZBDF2
cg09448460	2	207129158	0.713353	0.209746	0.373951	0.40736	0.413952	0.454714	0.22713	0.27366	0.30257	0.257904	ZBDF2
cg10583266	2	207136184	0.897177	0.126338	0.456835	0.509035	0.446397	0.479944	0.40194	0.417239	0.490662	0.307173	ZBDF2
cg18772071	4	89618324	0.042391	0.922426	0.529492	0.465334	0.483051	0.521751	0.524249	0.502728	0.552352	0.54698	NAP1L5
cg17635114	4	89618411	0.140479	0.792643	0.500825	0.504363	0.492119	0.468664	0.460658	0.463827	0.482287	0.434304	NAP1L5
cg05065100	4	89618533	0.157504	0.846995	0.530317	0.5524	0.538372	0.514062	0.462926	0.447678	0.534694	0.482854	NAP1L5
cg12759554	4	89618637	0.150661	0.751827	0.482988	0.497759	0.495728	0.46561	0.486439	0.502988	0.507042	0.503983	NAP1L5
cg01578057	4	89618667	0.104132	0.797198	0.467624	0.461089	0.437359	0.448188	0.457612	0.449809	0.507563	0.502199	NAP1L5
cg27150681	4	89618861	0.275898	0.900193	0.69377	0.727948	0.702385	0.671619	0.662233	0.65244	0.685503	0.694975	NAP1L5
cg23954636	4	89618982	0.254231	0.780082	0.548242	0.603164	0.579003	0.540675	0.570768	0.563832	0.598216	0.63477	NAP1L5
cg01174175	4	89619014	0.337949	0.813562	0.6257	0.661589	0.620008	0.593932	0.63591	0.611335	0.640784	0.649441	NAP1L5
cg06617468	4	89619023	0.328293	0.850376	0.64133	0.622874	0.624148	0.597329	0.643675	0.614719	0.6383	0.648923	NAP1L5
cg18607468	4	89619030	0.357218	0.863916	0.67384	0.704013	0.69572	0.65965	0.574593	0.574479	0.602998	0.543843	NAP1L5
cg11300971	4	89619038	0.295378	0.926386	0.683463	0.683318	0.765041	0.709653	0.657552	0.629704	0.63693	0.640567	NAP1L5
cg13610072	4	89619085	0.190032	0.875676	0.638442	0.61801	0.648075	0.602721	0.630404	0.605183	0.673566	0.609521	NAP1L5
cg07539802	4	89619236	0.456069	0.894251	0.671876	0.684878	0.690285	0.677814	0.742564	0.677621	0.648218	0.698011	NAP1L5
cg18872973	6	3849095	0.625698	0.818356	0.619961	0.650325	0.599516	0.602304	0.626157	0.587594	0.684318	0.636546	FAM50B
cg17739279	6	3849190	0.26926	0.936045	0.648096	0.63043	0.636676	0.609876	0.565579	0.536232	0.568213	0.657761	FAM50B
cg18656763	6	3849235	0.178374	0.752697	0.449872	0.425094	0.440244	0.446763	0.368231	0.398064	0.436769	0.452432	FAM50B
cg01570885	6	3849272	0.178629	0.827239	0.470363	0.477309	0.466273	0.445436	0.440663	0.461886	0.479348	0.434239	FAM50B
cg09821214	6	3849277	0.220451	0.800365	0.425719	0.46195	0.453791	0.461168	0.471579	0.460691	0.518522	0.541095	FAM50B
cg07898446	6	3849294	0.104997	0.842556	0.453363	0.468281	0.43639	0.459819	0.377266	0.393455	0.482762	0.427815	FAM50B
cg25195497	6	3849327	0.189955	0.84732	0.520436	0.442786	0.520708	0.523132	0.39741	0.487471	0.564732	0.495339	FAM50B
cg21740964	6	3849331	0.206947	0.818087	0.51227	0.433553	0.489662	0.48443	0.399869	0.441935	0.518783	0.495265	FAM50B
cg13289019	6	3849350	0.129375	0.730301	0.415856	0.413793	0.431768	0.413349	0.331501	0.341341	0.387119	0.374309	FAM50B
cg12840312	6	3849381	0.157799	0.806611	0.527444	0.521771	0.517757	0.5102	0.44418	0.492405	0.566881	0.550444	FAM50B
cg01905633	6	3849391	0.147735	0.792284	0.480013	0.463777	0.454925	0.464219	0.350052	0.405485	0.512971	0.415027	FAM50B
cg21177626	6	3849411	0.099067	0.802428	0.448068	0.467021	0.412133	0.423097	0.37982	0.372267	0.520134	0.410132	FAM50B
cg03954573	6	3849434	0.227254	0.797605	0.585595	0.537696	0.549826	0.554706	0.552381	0.545756	0.686109	0.660828	FAM50B
cg19362611	6	3849442	0.185839	0.855141	0.58953	0.545262	0.530572	0.53484	0.572548	0.529038	0.659945	0.649228	FAM50B
cg18197332	6	3849458	0.142157	0.890596	0.620447	0.554899	0.584449	0.607366	0.503868	0.539923	0.652026	0.625199	FAM50B
cg04447621	6	3849475	0.14869	0.855749	0.62325	0.584141	0.561918	0.602932	0.453824	0.525164	0.618693	0.480422	FAM50B
cg23835083	6	3849536	0.202922	0.754541	0.560398	0.528137	0.516298	0.531773	0.542926	0.548205	0.636692	0.628264	FAM50B
cg18487516	6	3849542	0.179495	0.8433	0.596427	0.558507	0.558484	0.545117	0.527786	0.562415	0.680345	0.642349	FAM50B
cg12497786	6	3849577	0.172901	0.893934	0.677769	0.638525	0.62043	0.605728	0.582976	0.606814	0.643682	0.666863	FAM50B
cg03202897	6	3849688	0.248563	0.757102	0.493718	0.484973	0.485846	0.474903	0.528635	0.554974	0.556302	0.5762	FAM50B
cg21153160	6	3849690	0.172011	0.75804	0.529495	0.49131	0.464804	0.449945	0.402646	0.426632	0.472937	0.448169	FAM50B
cg25073793	6	3849702	0.179487	0.760318	0.50123	0.460675	0.454577	0.462459	0.479509	0.514483	0.583689	0.576343	FAM50B
cg27445347	6	3849801	0.196911	0.774272	0.53917	0.5302	0.524379	0.52658	0.459525	0.509583	0.52123	0.532046	FAM50B
cg13101072	6	3849818	0.170326	0.800256	0.55327	0.501038	0.509879	0.510265	0.491254	0.546186	0.603578	0.573373	FAM50B
cg05811173	6	3850106	0.351145	0.731615	0.571723	0.573717	0.552567	0.553156	0.602254	0.628718	0.66196	0.696464	FAM50B
cg09730369	6	144328421	0.285151	0.885093	0.694554	0.724206	0.727634	0.715673	0.715729	0.693532	0.611051	0.70395	PLAGL1
cg17865602	6	144328482	0.158987	0.867181	0.635227	0.588572	0.602972	0.586578	0.511647	0.488848	0.407637	0.46074	PLAGL1
cg25350411	6	144328917	0.109215	0.871512	0.52526	0.522734	0.510298	0.511731	0.557586	0.502476	0.566701	0.550286	PLAGL1
cg07077459	6	144329052	0.213031	0.869144	0.605077	0.656675	0.584373	0.583073	0.625057	0.59643	0.606614	0.681944	PLAGL1
cg22378065	6	144329172	0.231558	0.784286	0.597769	0.615443	0.589574	0.56509	0.561559	0.594285	0.566324	0.561532	PLAGL1
cg10007452	6	144329331	0.396611	0.613706	0.505789	0.507088	0.493263	0.486503	0.51054	0.492769	0.516921	0.534819	PLAGL1
cg22352234	6	144329382	0.317794	0.766128	0.588769	0.615195	0.579852	0.589392	0.586331	0.608827	0.602023	0.620929	PLAGL1
cg00702231	6	144329473	0.263752	0.845075	0.657937	0.682297	0.619243	0.631797	0.672236	0.65998	0.659477	0.707951	PLAGL1
cg12757684	6	144329485	0.251853	0.748674	0.506073	0.505367	0.47408	0.529171	0.489094	0.491079	0.539977	0.511851	PLAGL1
cg21952820	6	144329732	0.364313	0.858947	0.544098	0.652581	0.580195	0.666325	0.522658	0.569306	0.581733	0.717073	PLAGL1
cg05326984	6	144329766	0.160048	0.855677	0.581948	0.58119	0.544273	0.54426	0.447485	0.446126	0.458872	0.562765	PLAGL1
cg08263357	6	144329780	0.288697	0.8431	0.627519	0.612035	0.544668	0.599641	0.560175	0.567789	0.595691	0.704658	PLAGL1
cg11532302	6	144329789	0.172402	0.897922	0.59495	0.647365	0.588588	0.614233	0.563234	0.58759	0.615301	0.698961	PLAGL1
cg27216384	6	144329802	0.239007	0.767623	0.501407	0.507013	0.483227	0.484247	0.439284	0.460741	0.458281	0.511153	PLAGL1
cg17895149	6	144329829	0.168576	0.850534	0.558125	0.540541	0.54464	0.537	0.56452	0.589873	0.6451	0.599807	PLAGL1
cg23460430	6	144329887	0.428371	0.856943	0.684718	0.682522	0.634632	0.675449	0.571973	0.589091	0.626072	0.672551	PLAGL1
cg12625139	6	160426951	0.288435	0.888698	0.698563	0.717868	0.681738	0.713002	0.601696	0.592036	0.629016	0.674645	IGF2R
cg08350488	6	160427501	0.157797	0.859824	0.528645	0.582323	0.52023	0.476662	0.604555	0.549989	0.45026	0.544306	IGF2R
cg11938672	6	170055155	0.203223	0.86681	0.891084	0.596102	0.602684	0.630677	0.506853	0.535707	0.490796	0.714692	WDR27
cg18322025	6	170055332	0.16346	0.855384	0.918468	0.513558	0.47952	0.501079	0.472091	0.458995	0.399	0.813123	WDR27
cg09150232	7	50849639	0.639021	0.908397	0.629632	0.823843	0.780861	0.67138	0.70534	0.70376	0.73339	0.620333	GRB10
cg16349612	7	50849723	0.369781	0.877804	0.580524	0.605084	0.582219	0.539442	0.519185	0.559195	0.537498	0.597749	GRB10
cg23742152	7	50849805	0.0814216	0.887573	0.555489	0.623363	0.560104	0.581311	0.436411	0.478784	0.482648	0.432043	GRB10
cg08835688	7	50849931	0.17758	0.827461	0.487325	0.478611	0.472085	0.482711	0.483307	0.474044	0.502567	0.568736	GRB10
cg12903171	7	50850564	0.133991	0.819438	0.418935	0.434388	0.42349	0.421914	0.426143	0.401112	0.424283	0.439616	GRB10
cg24977055	7	50850870	0.116593	0.910499	0.555815	0.495917	0.553542	0.519342	0.483432	0.397442	0.450825	0.486854	GRB10
cg19107595	7	94285642	0.132846	0.343831	0.315574	0.321365	0.26801	0.328386	0.27291	0.226818	0.30842	0.39038	PEG10
cg19924104	7	94285672	0.152941	0.72226	0.435112	0.42877	0.43586	0.42856	0.376353	0.377394	0.438784	0.431105	PEG10
cg11589966	7	94285685	0.252909	0.680628	0.530177	0.537363	0.513502	0.526993	0.481672	0.492916	0.453287	0.462399	PEG10
cg27435646	7	94285712	0.177894	0.801382	0.567407	0.571139	0.554734	0.531226	0.489749	0.495863	0.433351	0.471773	PEG10
cg01566785	7	94285745	0.132273	0.841803	0.529001	0.565094	0.527756	0.509573	0.463242	0.504046	0.47855	0.437809	PEG10
cg05819130	7	94285759	0.265487	0.824487	0.626955	0.627535	0.591804	0.58925	0.513469	0.531741	0.519178	0.513976	PEG10
cg10105290	7	94285768	0.205826	0.854656	0.569223	0.625217	0.582208	0.574876	0.543287	0.52175	0.529987	0.490067	PEG10
cg19079047	7	94285777	0.17723	0.6908	0.421438	0.421026	0.418799	0.413657	0.358877	0.397916	0.411253	0.419625	PEG10
cg02965180	7	94285784	0.191279	0.805347	0.581313	0.59848	0.572858	0.551904	0.51772	0.581501	0.54	0.530501	PEG10
cg05277165	7	94285814	0.266907	0.695982	0.4856	0.51401	0.503671	0.495447	0.483827	0.472608	0.569948	0.554283	PEG10
cg13660372	7	94285873	0.208763	0.76076	0.497835	0.497313	0.490674	0.498836	0.444235	0.491084	0.542181	0.488673	PEG10
cg06674062	7	94285887	0.134874	0.794546	0.465991	0.451011	0.428947	0.434473	0.426078	0.470371	0.592274	0.509939	PEG10
cg21778340	7	94285902	0.151637	0.887305	0.568694	0.526442	0.563313	0.533911	0.43649	0.42762	0.566471	0.481533	PEG10
cg07921535	7	94285911	0.0195252	0.876289	0.305792	0.40087	0.357823	0.315774	0.164792	0.275782	0.308437	0.183036	PEG10
cg09910998	7	94285942	0.175796	0.832146	0.537306	0.543063	0.52203	0.516886	0.462838	0.508641	0.586127	0.533238	PEG10
cg27393730	7	94285951	0.25788	0.869583	0.562859	0.602018	0.557605	0.562468	0.51114	0.552716	0.607515	0.577588	PEG10
cg08291000	7	94285960	0.170978	0.844671	0.471205	0.473235	0.482441	0.462333	0.460715	0.499231	0.558918	0.546153	PEG10
cg27230044	7	94285993	0.113716	0.871008	0.486528	0.48798	0.469763	0.470503	0.397378	0.423919	0.529119	0.516451	PEG10
cg24885794	7	94286086	0.126451	0.797575	0.460627	0.423836	0.436206	0.42202	0.404073	0.436261	0.472059	0.437799	PEG10
cg26997085	7	94286110	0.149548	0.802392	0.490527	0.443122	0.450442	0.439602	0.4211	0.395056	0.483048	0.436908	PEG10
cg22331138	7	94286131	0.197363	0.870572	0.612689	0.556046	0.55036	0.609876	0.605672	0.564722	0.612862	0.620559	PEG10
cg16492735	7	94286208	0.209233	0.898078	0.576422	0.582363	0.559732	0.539473	0.572206	0.562818	0.654409	0.628268	PEG10
cg09512080	7	94286219	0.203079	0.868479	0.556678	0.478124	0.508512	0.52827	0.548727	0.503085	0.573229	0.573388	PEG10
cg00906934	7	94286232	0.191359	0.832	0.487521	0.479013	0.4787	0.491456	0.446817	0.490675	0.524514	0.522545	PEG10
cg26503018	7	94286243	0.251484	0.827735	0.544971	0.524125	0.536058	0.521884	0.573555	0.582866	0.673442	0.590204	PEG10
cg27120649	7	94286261	0.104038	0.779956	0.380525	0.339908	0.358093	0.371307	0.346149	0.375894	0.381401	0.356164	PEG10
cg21771834	7	94286263	0.254101	0.767301	0.551695	0.53513	0.52896	0.524779	0.614226	0.589793	0.647648	0.623273	PEG10
cg27001184	7	94286267	0.247408	0.85729	0.564661	0.540012	0.541382	0.540733	0.587798	0.590124	0.661633	0.624879	PEG10
cg23342787	7	94286294	0.26658	0.848862	0.562084	0.552578	0.565509	0.548446	0.600838	0.568436	0.619311	0.670345	PEG10
cg14873490	7	94286304	0.179709	0.797814	0.526209	0.493357	0.487008	0.518583	0.486261	0.530078	0.55569	0.493701	PEG10
cg03384175	7	94286343	0.170568	0.875668	0.590917	0.534746	0.557097	0.547477	0.597434	0.625698	0.660668	0.561758	PEG10
cg11985632	7	94286351	0.183017	0.88577	0.607334	0.558935	0.561338	0.570901	0.644186	0.585067	0.63698	0.640074	PEG10
cg13797824	7	94286362	0.219836	0.86529	0.565195	0.546432	0.561617	0.552148	0.604278	0.606783	0.648392	0.575062	PEG10
cg11175683	7	94286420	0.133675	0.873332	0.567753	0.540991	0.547584	0.561179	0.615902	0.56696	0.637121	0.702345	PEG10
cg04521244	7	94286431	0.170407	0.867042	0.587185	0.548625	0.552884	0.554426	0.617033	0.64874	0.708191	0.674962	PEG10
cg11562309	7	94286473	0.124253	0.849417	0.545911	0.504144	0.496279	0.515996	0.517636	0.518771	0.579921	0.545789	PEG10
cg18898992	7	94286484	0.153132	0.854388	0.568436	0.531572	0.53501	0.545435	0.553553	0.545149	0.550595	0.577515	PEG10
cg05096321	7	94286511	0.246139	0.781886	0.515504	0.578434	0.528003	0.526766	0.590823	0.567387	0.618176	0.610975	PEG10
cg19663555	7	94286521	0.213036	0.770693	0.545643	0.528846	0.534554	0.538247	0.608532	0.59568	0.687608	0.653754	PEG10
cg06695761	7	94286526	0.192509	0.815139	0.528719	0.537752	0.509271	0.535956	0.613973	0.583064	0.643063	0.617663	PEG10
cg21853542	7	94286559	0.175309	0.860941	0.599854	0.579508	0.579924	0.580289	0.659745	0.647054	0.6975	0.690627	PEG10
cg04634483	7	94286632	0.201109	0.824146	0.531939	0.500328	0.526785	0.519201	0.593904	0.583173	0.605743	0.608033	PEG10
cg09890341	7	94286650	0.131853	0.861504	0.558542	0.55117	0.52656	0.559785	0.566759	0.54028	0.573666	0.581826	PEG10
cg20041873	7	94286669	0.149493	0.860003	0.598248	0.580428	0.566866	0.558611	0.496806	0.548719	0.500142	0.55293	PEG10
cg04303139	7	94286753	0.159136	0.762945	0.42263	0.436034	0.443143	0.446324	0.463707	0.479961	0.428223	0.458811	PEG10
cg03436478	7	94286760	0.112156	0.922145	0.48571	0.520633	0.48105	0.488278	0.504007	0.48019	0.495162	0.452864	PEG10
cg05509218	7	94286793	0.125765	0.879535	0.597882	0.546525	0.57855	0.56929	0.506945	0.481504	0.533934	0.56772	PEG10
cg22924867	7	94286834	0.124145	0.859408	0.512006	0.497255	0.49918	0.491265	0.48125	0.483548	0.510382	0.543483	PEG10
cg01169624	7	94286936	0.131172	0.921693	0.634361	0.584666	0.603146	0.568098	0.682724	0.538493	0.518628	0.536751	PEG10
cg03682823	7	94286953	0.23352	0.703646	0.503949	0.506119	0.495844	0.495069	0.486636	0.467769	0.467137	0.443451	PEG10
cg18139769	7	94286955	0.229387	0.795646	0.488901	0.495813	0.49845	0.509992	0.517055	0.503926	0.506094	0.526999	PEG10
cg12397924	7	94287186	0.110483	0.759772	0.412277	0.393471	0.389419	0.388664	0.275177	0.282491	0.245854	0.260199	PEG10
cg15696408	7	94287211	0.0696223	0.69034	0.253851	0.264525	0.271517	0.273111	0.205226	0.206511	0.173888	0.223466	PEG10
cg22820921	7	94287242	0.107205	0.778173	0.358656	0.354592	0.359067	0.378729	0.287712	0.332433	0.26928	0.251119	PEG10
cg02501418	7	130130740	0.129504	0.90376	0.568368	0.616974	0.63803	0.613861	0.605726	0.638421	0.653469	0.617707	MEST
cg08229366	7	130130747	0.179318	0.90344	0.682287	0.640292	0.616623	0.679563	0.600854	0.512259	0.463867	0.363183	MEST
cg07224147	7	130130753	0.0694679	0.942272	0.590214	0.63394	0.582799	0.620073	0.513936	0.578239	0.535394	0.509887	MEST
cg27417677	7	130130918	0.145584	0.882642	0.541733	0.575666	0.558521	0.54531	0.616073	0.582601	0.692716	0.687662	MEST
cg09003373	7	130130995	0.0975432	0.8023	0.417953	0.420692	0.411074	0.405307	0.423431	0.416918	0.489813	0.477399	MEST
cg14088957	7	130131085	0.146147	0.817587	0.425084	0.430056	0.436447	0.406591	0.443682	0.419642	0.450013	0.520213	MEST
cg06100421	7	130131136	0.176652	0.845559	0.460059	0.493151	0.427297	0.45447	0.501567	0.491459	0.583805	0.545505	MEST
cg20297423	7	130131138	0.161233	0.821806	0.440399	0.459848	0.436562	0.44007	0.501295	0.456123	0.423533	0.521781	MEST
cg05369791	7	130131146	0.136291	0.789309	0.471262	0.551121	0.442329	0.46608	0.435662	0.440193	0.460583	0.414261	MEST
cg08734637	7	130131189	0.240914	0.718441	0.504156	0.531186	0.475706	0.500765	0.463698	0.472486	0.445012	0.447168	MEST
cg13917504	7	130131258	0.237602	0.792414	0.532341	0.521637	0.50473	0.502341	0.518034	0.524011	0.533161	0.543252	MEST
cg25407198	7	130131268	0.186016	0.842428	0.542603	0.549781	0.524528	0.526274	0.511328	0.530418	0.547395	0.571854	MEST
cg21667116	7	130131359	0.115861	0.859928	0.484096	0.492144	0.488247	0.482618	0.502126	0.527744	0.588653	0.571411	MEST
cg23156962	7	130131367	0.132683	0.743931	0.44147	0.41364	0.441142	0.433053	0.452678	0.485025	0.585392	0.534122	MEST
cg04678950	7	130131403	0.151134	0.867572	0.539821	0.525746	0.535894	0.518793	0.563355	0.586699	0.596465	0.74511	MEST
cg17079325	7	130131480	0.298384	0.809726	0.582247	0.572973	0.578546	0.577886	0.600339	0.599855	0.557676	0.592233	MEST
cg04344875	7	130131484	0.335968	0.815437	0.613352	0.629669	0.606702	0.567953	0.608941	0.622136	0.617047	0.609502	MEST
cg00286878	7	130131633	0.187632	0.837543	0.57187	0.612618	0.584279	0.561117	0.544468	0.626433	0.582089	0.607457	MEST
cg12347392	7	130131676	0.0841079	0.921245	0.592613	0.574828	0.572409	0.574639	0.466414	0.563596	0.678776	0.426983	MEST
cg04786207	7	130131691	0.128403	0.921701	0.631061	0.620049	0.603483	0.640036	0.553144	0.541524	0.723126	0.652155	MEST
cg19386484	7	130131709	0.0651476	0.924407	0.570461	0.640035	0.657988	0.622506	0.519231	0.509075	0.63876	0.622449	MEST
cg26708559	7	130131730	0.170187	0.829895	0.535971	0.543792	0.532252	0.500304	0.523125	0.514647	0.49266	0.523947	MEST
cg22705386	7	130131797	0.119947	0.914356	0.581221	0.645028	0.567883	0.599124	0.605004	0.547772	0.63911	0.659077	MEST
cg06212135	7	130131826	0.159718	0.891811	0.592532	0.619946	0.590415	0.602321	0.628503	0.548922	0.694587	0.723981	MEST
cg10249538	7	130131829	0.107966	0.928084	0.651804	0.664612	0.648451	0.646846	0.636091	0.622331	0.674169	0.681535	MEST
cg16823958	7	130131869	0.116807	0.916576	0.648958	0.699511	0.658932	0.638323	0.67594	0.656473	0.759271	0.751455	MEST
cg27338480	7	130131885	0.254096	0.872954	0.631028	0.643819	0.60747	0.620225	0.669598	0.648488	0.663769	0.703386	MEST
cg09080913	7	130131887	0.214999	0.902662	0.678121	0.736398	0.662583	0.655011	0.709372	0.639081	0.716057	0.748113	MEST
cg13104298	7	130131905	0.179631	0.911021	0.670938	0.696411	0.640151	0.660943	0.640845	0.654423	0.71876	0.727817	MEST
cg20050761	7	130131923	0.31287	0.702742	0.545465	0.515813	0.512699	0.516749	0.469615	0.490529	0.432164	0.46765	MEST
cg07870293	7	130131931	0.365677	0.715215	0.543233	0.551648	0.55452	0.558824	0.500621	0.54132	0.517503	0.518855	MEST
cg05556276	7	130132161	0.291837	0.745468	0.58871	0.59626	0.581156	0.556524	0.543092	0.562167	0.57706	0.587889	MEST
cg17580798	7	130132199	0.171355	0.869386	0.634986	0.647541	0.603581	0.602329	0.599695	0.569226	0.613266	0.661784	MEST
cg05862114	7	130132259	0.274176	0.856826	0.572267	0.586522	0.56329	0.57072	0.523372	0.564649	0.576647	0.616556	MEST
cg01784351	7	130132265	0.113376	0.861371	0.549966	0.580401	0.518761	0.517007	0.503478	0.463456	0.535214	0.527676	MEST
cg27589003	7	130132286	0.268627	0.767036	0.442678	0.435824	0.40241	0.418383	0.409696	0.438288	0.42289	0.489921	MEST
cg19344806	7	130132298	0.277756	0.888359	0.611946	0.640111	0.583758	0.61054	0.540843	0.533269	0.586304	0.574535	MEST
cg23714917	7	130132305	0.433012	0.867484	0.618828	0.612472	0.616704	0.60039	0.590674	0.617795	0.607185	0.640513	MEST
cg21200654	7	130132319	0.345042	0.886776	0.58715	0.604571	0.592937	0.575675	0.593419	0.615961	0.612346	0.643201	MEST
cg25519926	7	130132360	0.222836	0.886186	0.628004	0.668404	0.625899	0.60438	0.624202	0.62109	0.604185	0.690569	MEST
cg22592140	7	130132419	0.161913	0.818288	0.474199	0.442418	0.464895	0.445016	0.442831	0.473479	0.533301	0.392814	MEST
cg03588221	7	130132422	0.243175	0.859222	0.599462	0.540723	0.559449	0.567625	0.607348	0.593891	0.666228	0.718858	MEST
cg13986840	7	130132453	0.410023	0.87712	0.507276	0.480584	0.483064	0.537076	0.416858	0.433658	0.401417	0.492835	MEST
cg14952237	7	130132790	0.520963	0.910255	0.677738	0.699638	0.688525	0.691981	0.630887	0.657631	0.630886	0.609979	MEST
cg05260959	7	130133110	0.390688	0.867932	0.594456	0.583926	0.618149	0.589626	0.551776	0.580505	0.622389	0.619086	MEST
cg25780543	7	154862770	0.207164	0.60611	0.31882	0.299342	0.276007	0.270346	0.262601	0.245269	0.263793	0.356636	HTR5A
cg00852398	7	154862969	0.406782	0.854516	0.532744	0.534264	0.507399	0.496745	0.4753	0.481506	0.500094	0.489315	HTR5A
cg25058023	7	154863176	0.183443	0.887553	0.579752	0.581215	0.495662	0.547671	0.441734	0.464041	0.476624	0.457535	HTR5A
cg03024742	7	154863244	0.368502	0.856081	0.659444	0.604117	0.564547	0.540709	0.540639	0.544834	0.622658	0.695117	HTR5A
cg10538202	7	154863338	0.178569	0.844043	0.61038	0.548809	0.623337	0.587181	0.638221	0.575759	0.650757	0.714858	HTR5A
cg09623773	7	154863381	0.136088	0.864016	0.670959	0.719397	0.674729	0.622871	0.675808	0.607239	0.6036	0.642892	HTR5A
cg03128011	8	1321333	0.140887	0.637772	0.632053	0.468151	0.332864	0.592004	0.583458	0.269032	0.473798	0.587875	DLGAP2
cg20088245	8	1321375	0.113558	0.642135	0.591421	0.435289	0.288968	0.588992	0.643568	0.314772	0.417881	0.522513	DLGAP2
cg11496432	8	37605359	0.425599	0.62026	0.582113	0.567369	0.517051	0.480374	0.651669	0.590822	0.65233	0.694712	LOC728024/ERLIN2
cg13346869	8	37605517	0.177479	0.542661	0.505031	0.403189	0.381757	0.334956	0.483087	0.409429	0.390246	0.418462	LOC728024/ERLIN2
cg05020125	8	37605552	0.169905	0.449943	0.380634	0.342957	0.345268	0.332266	0.449811	0.419981	0.392583	0.461851	LOC728024/ERLIN2
cg21505509	8	37605717	0.11681	0.557376	0.55964	0.451994	0.430466	0.45561	0.521926	0.501271	0.520061	0.534185	LOC728024/ERLIN2
cg08247852	8	37605783	0.113901	0.566125	0.520447	0.500823	0.443247	0.452632	0.552533	0.488614	0.556456	0.563539	LOC728024/ERLIN2
cg00450319	8	37605978	0.159292	0.75914	0.622798	0.644847	0.518088	0.525965	0.558032	0.5364	0.607768	0.468023	LOC728024/ERLIN2
cg21926091	8	141108607	0.1938	0.90723	0.694448	0.713244	0.679926	0.708483	0.627174	0.63954	0.7093	0.780424	PEG13/TRAPPC9
cg22502459	8	141108998	0.180412	0.862533	0.682997	0.647373	0.643996	0.665692	0.592658	0.621716	0.682202	0.636603	PEG13/TRAPPC9
cg13713522	8	141109051	0.165632	0.95551	0.713984	0.725387	0.711898	0.701292	0.703303	0.761084	0.746487	0.726619	PEG13/TRAPPC9
cg07878171	8	141109731	0.14172	0.907103	0.739375	0.631805	0.637031	0.616209	0.562351	0.591444	0.666572	0.553553	PEG13/TRAPPC9
cg03803002	8	141110260	0.258777	0.847788	0.623444	0.610713	0.598232	0.611106	0.549956	0.562217	0.643758	0.558829	PEG13/TRAPPC9
cg00155882	8	141110747	0.150608	0.848122	0.456541	0.436256	0.476526	0.464751	0.447099	0.45215	0.491633	0.512842	PEG13/TRAPPC9
cg22807877	8	141110900	0.121668	0.872633	0.522633	0.499593	0.484812	0.510105	0.435108	0.436114	0.465645	0.433461	PEG13/TRAPPC9
cg08626916	8	141111080	0.159963	0.897948	0.600184	0.472035	0.509228	0.565596	0.521027	0.469867	0.492108	0.54228	PEG13/TRAPPC9
cg13664910	9	98075146	0.875373	0.897355	0.914302	0.906848	0.900505	0.893216	0.781698	0.850367	0.756563	0.789267	FANCC
cg14127626	9	98075481	0.19595	0.847254	0.589435	0.56402	0.471823	0.526858	0.444627	0.513262	0.500578	0.504907	FANCC
cg21891967	9	98075492	0.211365	0.861975	0.534935	0.489066	0.408072	0.468536	0.418288	0.48601	0.495233	0.545259	FANCC
cg20365618	10	121578384	0.384409	0.847972	0.640315	0.645042	0.582744	0.575735	0.603317	0.619803	0.741817	0.665063	INPP5Fv2
cg02857557	10	121578561	0.397968	0.944893	0.830396	0.813952	0.785977	0.759604	0.647892	0.880738	0.696058	0.708187	INPP5Fv2
cg11753499	11	2019079	0.880875	0.273628	0.590059	0.532804	0.602935	0.58004	0.587069	0.523736	0.47583	0.523734	H19
cg13210239	11	2019090	0.915161	0.194444	0.521352	0.715315	0.531296	0.576683	0.432432	0.519814	0.323799	0.517413	H19
cg17985533	11	2019116	0.940288	0.209442	0.686592	0.725969	0.647604	0.684496	0.537165	0.562372	0.631986	0.571918	H19
cg15922305	11	2019129	0.946833	0.215471	0.671605	0.670988	0.628633	0.667223	0.633703	0.561022	0.643586	0.597367	H19
cg25289899	11	2019167	0.958305	0.229174	0.524343	0.592664	0.553001	0.540171	0.420118	0.502222	0.455439	0.434	H19
cg09701145	11	2019436	0.910137	0.260786	0.60658	0.655539	0.586176	0.581027	0.58025	0.573537	0.54103	0.604153	H19
cg25437674	11	2019452	0.737294	0.243921	0.46993	0.466883	0.488107	0.448132	0.496279	0.494192	0.463378	0.48839	H19
cg17769238	11	2019568	0.849571	0.331149	0.561908	0.519192	0.521698	0.546378	0.56629	0.543074	0.530936	0.556195	H19
cg04975775	11	2019587	0.919202	0.245095	0.616314	0.601185	0.542369	0.588779	0.617035	0.483871	0.635254	0.554268	H19
cg15886040	11	2019606	0.900685	0.30333	0.672902	0.598422	0.583466	0.595007	0.657203	0.516383	0.645706	0.601366	H19
cg10154633	11	2019624	0.896488	0.421678	0.57645	0.610132	0.585544	0.605556	0.592021	0.613296	0.595266	0.562818	H19
cg26469586	11	2019626	0.772103	0.352183	0.471446	0.475834	0.466497	0.458064	0.507538	0.548992	0.484201	0.55581	H19
cg24409677	11	2019655	0.913191	0.446872	0.619389	0.647697	0.620408	0.610087	0.626527	0.64072	0.635353	0.672853	H19
cg16303279	11	2019667	0.897454	0.322959	0.591254	0.613545	0.585351	0.601421	0.564794	0.572745	0.552856	0.606359	H19
cg02694715	11	2019730	0.790846	0.487524	0.618251	0.624659	0.592706	0.604957	0.627164	0.61107	0.653838	0.633889	H19
cg11735853	11	2019732	0.827376	0.40887	0.531142	0.521371	0.500609	0.530262	0.533776	0.550366	0.517823	0.560438	H19
cg01977486	11	2019736	0.879513	0.495884	0.597638	0.625647	0.62037	0.60569	0.674691	0.667766	0.671188	0.713498	H19
cg25838645	11	2019798	0.888343	0.356509	0.611748	0.651925	0.62804	0.639291	0.56142	0.588924	0.588718	0.635276	H19
cg13581483	11	2019823	0.896135	0.394516	0.559567	0.58454	0.567866	0.531915	0.580903	0.595101	0.575351	0.594056	H19
cg04088212	11	2019859	0.949874	0.279688	0.684175	0.738456	0.69648	0.650763	0.656749	0.640304	0.614521	0.669153	H19
cg01539474	11	2019862	0.870801	0.29727	0.62082	0.625419	0.585709	0.603682	0.607334	0.622307	0.62143	0.649065	H19
cg18362496	11	2019930	0.797751	0.31603	0.43748	0.457095	0.46245	0.441138	0.472726	0.527751	0.510027	0.561196	H19
cg24605090	11	2019943	0.843705	0.387089	0.515132	0.505837	0.54098	0.492241	0.525363	0.546424	0.561519	0.606624	H19
cg04817190	11	2020028	0.958745	0.264027	0.662913	0.691566	0.687411	0.659992	0.538092	0.582103	0.663649	0.593211	H19
cg06749854	11	2020030	0.889469	0.315993	0.592669	0.580694	0.611343	0.584694	0.578802	0.594776	0.608556	0.6273	H19
cg24510613	11	2020036	0.891929	0.260743	0.543814	0.56002	0.550681	0.533058	0.518502	0.54521	0.572388	0.612225	H19
cg16675558	11	2020101	0.888355	0.772871	0.773233	0.81237	0.810544	0.780973	0.789653	0.792109	0.806279	0.849574	H19
cg03996735	11	2020104	0.948527	0.747891	0.780062	0.858506	0.858261	0.796353	0.730732	0.826873	0.804954	0.792477	H19
cg18104242	11	2020118	0.928637	0.740521	0.749572	0.84508	0.836167	0.748809	0.697195	0.757513	0.741374	0.790102	H19
cg27300742	11	2020129	0.892363	0.458271	0.59439	0.589055	0.643317	0.59782	0.549253	0.63913	0.62004	0.701934	H19
cg25281616	11	2020279	0.856664	0.444731	0.537038	0.593284	0.58547	0.525344	0.557238	0.604834	0.616446	0.613326	H19
cg01895612	11	2020286	0.795615	0.434628	0.507015	0.518755	0.548563	0.52004	0.512898	0.570831	0.548745	0.581321	H19
cg23476401	11	2020296	0.888205	0.459866	0.575808	0.638423	0.65787	0.570303	0.548075	0.5973	0.577163	0.66723	H19
cg00237904	11	2020314	0.890943	0.412115	0.548443	0.569512	0.617331	0.517083	0.482002	0.520059	0.561892	0.564848	H19
cg06765785	11	2020391	0.886325	0.200889	0.478224	0.492763	0.461937	0.489533	0.484325	0.468085	0.453714	0.509789	H19
cg25821896	11	2020417	0.881871	0.333232	0.56941	0.587997	0.580104	0.5527	0.546514	0.582152	0.551459	0.561281	H19
cg18454954	11	2020537	0.77442	0.284292	0.453012	0.459687	0.444647	0.437783	0.512626	0.485533	0.527426	0.56421	H19
cg25579157	11	2020549	0.771847	0.455178	0.569107	0.548188	0.557273	0.527222	0.533333	0.544162	0.579687	0.569954	H19
cg02886509	11	2020556	0.907447	0.388002	0.542133	0.56414	0.56272	0.490586	0.50756	0.528851	0.532323	0.451548	H19
cg02657360	11	2020560	0.831836	0.260002	0.443083	0.4761	0.428533	0.38315	0.451202	0.41733	0.404304	0.425187	H19
cg22259242	11	2021243	0.832779	0.261023	0.492304	0.473875	0.49254	0.513842	0.565229	0.573595	0.571159	0.571265	H19
cg19177307	11	2021658	0.868618	0.368165	0.55876	0.548722	0.544676	0.553523	0.539967	0.557571	0.53664	0.564756	H19
cg01585333	11	2021915	0.90112	0.229783	0.584341	0.592667	0.574828	0.604997	0.52979	0.490671	0.572526	0.582864	H19
cg16574793	11	2022324	0.896735	0.248138	0.57287	0.546896	0.52922	0.541007	0.551456	0.524709	0.534814	0.529132	H19
cg09452478	11	2022386	0.809177	0.306487	0.494838	0.456947	0.467935	0.456514	0.520894	0.500957	0.52279	0.539889	H19
cg02864690	11	2023450	0.79394	0.318569	0.531941	0.523421	0.514199	0.543372	0.514592	0.509281	0.483196	0.50458	H19
cg20891060	11	2023865	0.943532	0.195364	0.665858	0.665627	0.614472	0.607858	0.806856	0.773888	0.745717	0.815429	H19
cg19024989	11	2024126	0.930209	0.250901	0.571407	0.582278	0.582741	0.559048	0.524576	0.503725	0.584282	0.536007	H19
cg27119222	11	2720229	0.143581	0.888137	0.648824	0.655211	0.646462	0.641434	0.666703	0.618559	0.669679	0.627823	KvDMR1
cg00000924	11	2720463	0.17588	0.805388	0.571258	0.543821	0.565862	0.539652	0.542087	0.55259	0.617907	0.585325	KvDMR1
cg11297256	11	2720810	0.226574	0.912577	0.704369	0.685207	0.667908	0.690679	0.61184	0.623315	0.590275	0.6295	KvDMR1
cg14392746	11	2721207	0.166912	0.82184	0.521095	0.500043	0.489051	0.497908	0.466893	0.454202	0.405164	0.465639	KvDMR1
cg12077660	11	2721243	0.341668	0.662782	0.522379	0.542122	0.512625	0.509185	0.504064	0.490612	0.516211	0.522004	KvDMR1
cg03401726	11	2721248	0.307027	0.731158	0.55224	0.571749	0.553585	0.534697	0.539799	0.525755	0.508071	0.534984	KvDMR1
cg16739686	11	2721336	0.113194	0.846902	0.569676	0.61368	0.602079	0.559182	0.554848	0.548149	0.549173	0.505916	KvDMR1
cg08359167	11	2721351	0.274152	0.731381	0.543858	0.558658	0.524047	0.525802	0.535577	0.535608	0.51207	0.556823	KvDMR1
cg08446215	11	2721366	0.106207	0.879585	0.589795	0.609021	0.611364	0.596788	0.600081	0.58408	0.53573	0.591042	KvDMR1
cg26104781	11	2721383	0.102773	0.875374	0.623267	0.647126	0.584687	0.599017	0.582705	0.599352	0.507955	0.588425	KvDMR1
cg02219360	11	2721409	0.115649	0.866742	0.481561	0.491358	0.621022	0.559979	0.529198	0.51447	0.43823	0.48734	KvDMR1
cg20699737	11	2721428	0.118503	0.830298	0.545532	0.586062	0.614844	0.569128	0.543012	0.519666	0.506331	0.509624	KvDMR1
cg26547719	11	2721437	0.240132	0.771151	0.497377	0.549138	0.541872	0.509053	0.51855	0.522677	0.476987	0.503055	KvDMR1
cg07595203	11	2721480	0.119235	0.792621	0.427373	0.421781	0.428716	0.432392	0.400165	0.43079	0.322408	0.431542	KvDMR1
cg09518720	11	2721591	0.236171	0.82482	0.636505	0.695614	0.628478	0.695849	0.558309	0.482132	0.57195	0.700891	KvDMR1
cg14958441	11	2721610	0.26551	0.734791	0.428039	0.428192	0.448228	0.443379	0.52485	0.494898	0.499485	0.570037	KvDMR1
cg27323091	11	2721619	0.358981	0.734395	0.552959	0.552864	0.521671	0.557298	0.554009	0.575923	0.524586	0.582205	KvDMR1
cg01873334	11	2721632	0.324707	0.884635	0.688844	0.724593	0.657152	0.664855	0.681554	0.697355	0.706408	0.755846	KvDMR1
cg05816130	11	2721799	0.200871	0.798131	0.53376	0.527647	0.535967	0.534093	0.609688	0.587807	0.619295	0.65305	KvDMR1
cg14243741	11	2721817	0.211654	0.872253	0.606206	0.615935	0.591857	0.597512	0.58883	0.60997	0.604722	0.666826	KvDMR1
cg21137515	11	2721857	0.214957	0.842641	0.559206	0.549069	0.562447	0.535276	0.587233	0.559005	0.538622	0.645027	KvDMR1
cg05740879	11	2721866	0.277209	0.844932	0.578101	0.591468	0.589222	0.568327	0.589962	0.565286	0.585473	0.584956	KvDMR1
cg01893176	11	2721952	0.19346	0.753174	0.45741	0.450648	0.438121	0.419703	0.474457	0.445914	0.434756	0.460064	KvDMR1
cg11993252	11	2721961	0.310258	0.739933	0.582627	0.602884	0.599542	0.580491	0.531569	0.54711	0.536376	0.486443	KvDMR1
cg11666921	11	2722062	0.0845216	0.844822	0.482314	0.527721	0.480575	0.465703	0.318913	0.359635	0.331295	0.306679	KvDMR1
cg26094482	11	2722073	0.115295	0.781574	0.46498	0.447331	0.449202	0.447779	0.340069	0.363574	0.359082	0.311139	KvDMR1
cg26908876	11	2722076	0.0822753	0.860641	0.476814	0.479131	0.478099	0.473007	0.327526	0.349203	0.3127	0.368189	KvDMR1
cg03422070	11	2722082	0.183273	0.886722	0.615148	0.555959	0.577115	0.578334	0.517446	0.524245	0.486061	0.579349	KvDMR1
cg15651941	11	2722084	0.124551	0.888088	0.543923	0.523802	0.522255	0.529525	0.419227	0.454927	0.425832	0.525266	KvDMR1
cg25306939	11	2722086	0.122698	0.868049	0.551	0.554652	0.547955	0.532964	0.456847	0.514628	0.482965	0.59473	KvDMR1
cg02798157	11	2722195	0.208541	0.756144	0.504393	0.524593	0.481253	0.449298	0.513626	0.491929	0.514572	0.562292	KvDMR1
cg27604721	11	2722258	0.285894	0.851208	0.654322	0.667449	0.632239	0.631308	0.619284	0.522081	0.669604	0.626099	KvDMR1
cg27182551	13	48892551	0.566269	0.895378	0.791634	0.739033	0.752004	0.759803	0.686987	0.733249	0.783495	0.684223	RB1
cg19427472	13	48892948	0.39904	0.898233	0.70515	0.664247	0.667266	0.653646	0.572858	0.633151	0.68305	0.638412	RB1
cg13431205	13	48893174	0.238939	0.815016	0.555971	0.512142	0.520249	0.523269	0.477008	0.48373	0.522213	0.516478	RB1
cg03085377	13	48893376	0.225226	0.834664	0.557791	0.513559	0.493186	0.498827	0.437184	0.433557	0.508219	0.471473	RB1
cg18481241	13	48893727	0.25418	0.815005	0.515656	0.511112	0.493995	0.494961	0.503482	0.491228	0.556707	0.559261	RB1
cg16153267	13	48893968	0.262716	0.588075	0.33016	0.304587	0.285988	0.340584	0.332588	0.319999	0.323885	0.31548	RB1
cg25676335	13	48894214	0.536321	0.890044	0.648154	0.62719	0.614874	0.584643	0.648512	0.644277	0.683812	0.630907	RB1
cg00059930	13	48894382	0.393828	0.818004	0.507705	0.487392	0.485784	0.465954	0.532186	0.527126	0.550113	0.564753	RB1
cg26119796	13	48894595	0.328117	0.792462	0.466837	0.486811	0.502508	0.460676	0.478403	0.461234	0.49498	0.511329	RB1
cg26740195	13	48895241	0.374495	0.825212	0.486298	0.471126	0.477961	0.458025	0.481477	0.482321	0.502237	0.493725	RB1
cg27026713	13	48895318	0.46733	0.774083	0.633644	0.647802	0.656477	0.623425	0.537245	0.461485	0.386121	0.46321	RB1
cg07880715	13	48895478	0.388789	0.911771	0.673888	0.679069	0.634582	0.621261	0.629542	0.626813	0.628708	0.687432	RB1
cg00764369	14	101290556	0.968549	0.5	0.781291	0.804598	0.789309	0.732843	0.839522	0.823251	0.827249	0.86645	MEG3
cg10515315	14	101290717	0.868825	0.257084	0.515858	0.494059	0.532996	0.482995	0.546595	0.506319	0.538398	0.588819	MEG3
cg15991553	14	101290867	0.861795	0.315034	0.58061	0.583411	0.590303	0.564294	0.575168	0.542842	0.573086	0.558978	MEG3
cg23870378	14	101291068	0.892814	0.288647	0.528437	0.518881	0.550977	0.514733	0.558322	0.530697	0.599401	0.677857	MEG3
cg14034270	14	101291100	0.908844	0.545138	0.764567	0.745377	0.758073	0.721704	0.754513	0.730756	0.76924	0.761628	MEG3
cg16567044	14	101291136	0.779493	0.334768	0.467948	0.437375	0.431043	0.394503	0.500233	0.490297	0.49711	0.542325	MEG3
cg10540302	14	101291180	0.784471	0.317732	0.432039	0.42839	0.408692	0.379279	0.504447	0.480838	0.501527	0.538789	MEG3
cg02313552	14	101291288	0.962891	0.649101	0.74314	0.736863	0.71484	0.704859	0.7635	0.684296	0.718474	0.760729	MEG3
cg02982753	14	101291410	0.888187	0.219986	0.536071	0.487006	0.500963	0.477245	0.519319	0.528175	0.557034	0.615403	MEG3
cg02888166	14	101291440	0.895412	0.435125	0.648634	0.648814	0.627034	0.617359	0.678946	0.631906	0.660639	0.692143	MEG3
cg24089209	14	101291459	0.878074	0.333725	0.542961	0.550906	0.529439	0.517079	0.575104	0.573916	0.587535	0.625195	MEG3
cg16738180	14	101291469	0.828355	0.400516	0.590321	0.549914	0.556009	0.543577	0.629615	0.603486	0.577136	0.659976	MEG3
cg19643803	14	101291500	0.867449	0.295947	0.519186	0.522887	0.529365	0.501176	0.547165	0.51897	0.491035	0.584085	MEG3
cg10943497	14	101291571	0.944125	0.523914	0.706485	0.770442	0.721124	0.696683	0.773598	0.680526	0.737316	0.733633	MEG3
cg10065153	14	101291602	0.867547	0.26916	0.594918	0.631453	0.658081	0.595573	0.467735	0.544378	0.612571	0.544156	MEG3
cg09280976	14	101291687	0.875834	0.39497	0.59776	0.603524	0.562247	0.557265	0.565857	0.591342	0.586338	0.603905	MEG3
cg22940816	14	101291829	0.82448	0.309279	0.4716	0.459727	0.460204	0.451967	0.490103	0.503813	0.513756	0.5488	MEG3
cg14070323	14	101291856	0.978146	0.238585	0.64543	0.709268	0.638891	0.633923	0.634917	0.606026	0.64	0.679933	MEG3
cg14119337	14	101291891	0.8562	0.208077	0.44518	0.460914	0.413504	0.419484	0.446828	0.420652	0.388987	0.486966	MEG3
cg20952167	14	101291933	0.86419	0.22768	0.517682	0.439926	0.511911	0.502658	0.489376	0.479512	0.469048	0.542655	MEG3
cg12967319	14	101291997	0.801925	0.239834	0.49856	0.485103	0.470486	0.463226	0.559495	0.522037	0.57953	0.617888	MEG3
cg04304932	14	101292128	0.918722	0.402014	0.604113	0.630629	0.579635	0.591494	0.588862	0.580111	0.583177	0.615289	MEG3
cg04576764	14	101292149	0.932242	0.36106	0.636474	0.643823	0.624783	0.616933	0.59868	0.614863	0.607052	0.604444	MEG3
cg25836301	14	101292306	0.891527	0.226484	0.549591	0.572937	0.534105	0.515883	0.548927	0.556789	0.565849	0.585074	MEG3
cg09926418	14	101292392	0.916921	0.274441	0.569841	0.583762	0.564583	0.578763	0.63591	0.599996	0.670764	0.64582	MEG3
cg23176399	14	101292643	0.830196	0.245857	0.472608	0.474152	0.464097	0.456222	0.477311	0.476339	0.476044	0.520594	MEG3
cg05711886	14	101292680	0.886883	0.32691	0.579695	0.579011	0.569834	0.544602	0.524364	0.550973	0.516306	0.495222	MEG3
cg15419911	14	101292872	0.940702	0.348609	0.634739	0.684271	0.631694	0.62601	0.638499	0.624251	0.642824	0.652821	MEG3
cg14245102	14	101292967	0.952006	0.113109	0.497679	0.462909	0.43887	0.436382	0.44352	0.466621	0.516317	0.356643	MEG3
cg15373285	14	101293090	0.859311	0.258446	0.50509	0.487165	0.50365	0.495982	0.523444	0.497412	0.511101	0.543754	MEG3
cg14123427	14	101293450	0.817241	0.322647	0.48219	0.485295	0.462399	0.453705	0.474601	0.467385	0.491054	0.508045	MEG3
cg15101633	14	101293726	0.862103	0.317425	0.525395	0.508781	0.529883	0.499563	0.53741	0.548549	0.523558	0.51974	MEG3
cg26374305	14	101293856	0.958113	0.339889	0.618877	0.525404	0.52346	0.583126	0.517794	0.619469	0.514412	0.600575	MEG3
cg18506672	15	25200253	0.10744	0.83751	0.512951	0.488252	0.515909	0.52308	0.484905	0.46084	0.562009	0.485312	SNURF
cg02125271	15	25200406	0.222577	0.932959	0.681291	0.64617	0.668294	0.666005	0.708001	0.654501	0.7261	0.665146	SNURF
cg26875073	15	25200490	0.0864814	0.961064	0.569284	0.634861	0.586105	0.525167	0.626973	0.518448	0.672447	0.680995	SNURF
cg22159025	15	25201020	0.0772965	0.958081	0.477684	0.521739	0.419459	0.458866	0.422139	0.477893	0.664825	0.603645	SNURF
cg22555495	15	25201224	0.190841	0.82313	0.509878	0.470738	0.482284	0.481028	0.484358	0.478149	0.506493	0.540567	SNURF
cg01614564	15	25201429	0.283604	0.775434	0.56861	0.580191	0.545161	0.551799	0.520733	0.517156	0.520081	0.551103	SNURF
cg13073261	15	25201732	0.0907091	0.880805	0.521324	0.516253	0.516072	0.515871	0.495845	0.513324	0.532414	0.530532	SNURF
cg19322380	15	99408636	0.18186	0.931323	0.68885	0.603184	0.614725	0.697036	0.611406	0.586572	0.649791	0.771728	IGF1R
cg21746425	15	99408804	0.120879	0.839211	0.545548	0.531965	0.457217	0.491859	0.425256	0.46532	0.523133	0.565887	IGF1R
cg12553689	15	99408958	0.18604	0.84	0.633866	0.510703	0.546894	0.549227	0.579648	0.574998	0.679469	0.685227	IGF1R
cg07615383	15	99409194	0.117305	0.69568	0.503657	0.442645	0.418644	0.439405	0.411724	0.427688	0.456914	0.529389	IGF1R
cg00098799	15	99409360	0.0957396	0.770071	0.594084	0.449072	0.434078	0.504802	0.551433	0.461114	0.724638	0.621107	IGF1R
cg13812291	15	99409411	0.181515	0.782549	0.606336	0.509475	0.540314	0.565843	0.544722	0.563901	0.620526	0.769324	IGF1R
cg03380198	15	99409506	0.161228	0.711159	0.586681	0.523803	0.529718	0.56252	0.460429	0.451694	0.491054	0.589895	IGF1R
cg02880119	16	3481970	0.210452	0.860976	0.676456	0.600087	0.545894	0.596446	0.533969	0.805346	0.601132	0.66198	ZNF597 maternal
cg04027059	16	3482078	0.23605	0.873376	0.574744	0.67942	0.643691	0.652526	0.55204	0.56644	0.693132	0.643748	ZNF597 maternal
cg06410284	16	3493133	0.800632	0.291718	0.44721	0.392535	0.469015	0.427229	0.468481	0.479395	0.538447	0.539301	ZNF597 paternal
cg09596866	16	3493336	0.880329	0.0871166	0.369866	0.389503	0.368351	0.398129	0.328253	0.367731	0.400353	0.503804	ZNF597 paternal
cg10482201	16	3493423	0.92427	0.158207	0.515523	0.530193	0.52577	0.510519	0.433546	0.505942	0.444488	0.485111	ZNF597 paternal
cg24333473	16	3493428	0.84304	0.0809178	0.313226	0.291731	0.306104	0.300131	0.249433	0.270166	0.272447	0.232082	ZNF597 paternal
cg03896694	16	3493440	0.948505	0.154263	0.499913	0.480687	0.575601	0.511448	0.422294	0.588569	0.463792	0.478908	ZNF597 paternal
cg27136643	16	3493534	0.841751	0.188854	0.525141	0.526522	0.539867	0.541882	0.531405	0.527998	0.556467	0.536894	ZNF597 paternal
cg03933495	16	3493614	0.329133	0.175213	0.415212	0.371071	0.43334	0.367433	0.377047	0.402068	0.496739	0.475663	ZNF597 paternal
cg27460547	16	3493681	0.85989	0.172517	0.46399	0.452059	0.443246	0.449528	0.489537	0.47887	0.512529	0.505248	ZNF597 paternal
cg26918062	16	3493815	0.844019	0.188493	0.440777	0.40506	0.45463	0.432617	0.426513	0.48085	0.508237	0.518851	ZNF597 paternal
cg14654875	16	3493997	0.916136	0.203989	0.501455	0.488389	0.491468	0.476714	0.472152	0.486187	0.46277	0.433522	ZNF597 paternal
cg10406676	16	3494094	0.939988	0.202182	0.452122	0.486063	0.473393	0.461382	0.44695	0.452757	0.519285	0.526169	ZNF597 paternal
cg06121207	16	3494155	0.909358	0.179665	0.468719	0.467643	0.484293	0.4894	0.422044	0.432922	0.509971	0.409234	ZNF597 paternal
cg20646939	19	54040774	0.177646	0.763155	0.463422	0.454912	0.479988	0.469844	0.450791	0.474085	0.481301	0.513716	ZNF331 DMR 2
cg06855497	19	54040813	0.215253	0.787064	0.508931	0.486939	0.502461	0.474368	0.510435	0.540985	0.534307	0.579889	ZNF331 DMR 2
cg15576576	19	54040818	0.209144	0.869935	0.618676	0.672539	0.610401	0.604499	0.553726	0.600539	0.582624	0.638397	ZNF331 DMR 2
cg22475353	19	54041163	0.0948213	0.684845	0.350029	0.371173	0.3539	0.317257	0.172637	0.197238	0.203483	0.208333	ZNF331 DMR 2
cg27296330	19	54041251	0.145308	0.769097	0.431745	0.437071	0.400066	0.374311	0.243466	0.311617	0.292347	0.275634	ZNF331 DMR 2
cg10023249	19	54041303	0.0312717	0.720679	0.22686	0.262965	0.24893	0.185955	0.167103	0.172881	0.202746	0.269444	ZNF331 DMR 2
cg15607708	19	54041308	0.0481172	0.748581	0.314699	0.310646	0.317159	0.258528	0.178599	0.207274	0.222868	0.222407	ZNF331 DMR 2
cg04522821	19	54041329	0.145589	0.790247	0.390293	0.456259	0.4355	0.547193	0.290123	0.269954	0.2817	0.499501	ZNF331 DMR 2
cg05338009	19	54041398	0.191987	0.722788	0.484978	0.466985	0.502859	0.311292	0.405429	0.380403	0.290323	0.186093	ZNF331 DMR 2
cg03499639	19	54041856	0.119926	0.84001	0.505554	0.514947	0.501018	0.505116	0.402083	0.474731	0.484012	0.409613	ZNF331 DMR 2
cg25409185	19	54041999	0.393515	0.55698	0.444066	0.445256	0.422973	0.448622	0.53248	0.522779	0.487218	0.564261	ZNF331 DMR 2
cg06860848	19	54057208	0.16743	0.802983	0.564834	0.519869	0.508563	0.501076	0.507122	0.486543	0.534105	0.531071	ZNF331 DMR 1
cg19696891	19	54057705	0.152541	0.738286	0.429476	0.376134	0.392246	0.350677	0.269287	0.24539	0.19987	0.16189	ZNF331 DMR 1
cg20071427	19	54058085	0.164583	0.864416	0.608061	0.589155	0.586581	0.5581	0.495774	0.517536	0.575256	0.642697	ZNF331 DMR 1
cg19041006	19	57349679	0.148378	0.743496	0.614343	0.601262	0.592413	0.575551	0.515192	0.541454	0.484441	0.638447	PEG3
cg17663463	19	57349709	0.243325	0.91804	0.640051	0.667257	0.656721	0.617412	0.585102	0.605478	0.607995	0.654528	PEG3
cg19771589	19	57349815	0.188114	0.674904	0.536557	0.538079	0.502349	0.517331	0.49149	0.487601	0.514014	0.540655	PEG3
cg02793099	19	57350004	0.17929	0.923637	0.639272	0.624786	0.560655	0.547864	0.543935	0.503262	0.554198	0.510672	PEG3
cg01656470	19	57350096	0.202363	0.895968	0.669343	0.595451	0.621853	0.604274	0.642666	0.615867	0.644999	0.697449	PEG3
cg27519373	19	57350292	0.272524	0.878462	0.633068	0.651295	0.677927	0.724746	0.70398	0.663055	0.657159	0.747648	PEG3
cg07310951	19	57350503	0.232477	0.701252	0.487526	0.475456	0.472432	0.429845	0.457269	0.490631	0.506913	0.492395	PEG3
cg10719746	19	57350846	0.0913611	0.962399	0.845639	0.792472	0.649246	0.712237	0.590578	0.55761	0.634319	0.560822	PEG3
cg20897667	19	57351213	0.242061	0.745414	0.558494	0.546756	0.559509	0.558146	0.565198	0.524742	0.523503	0.540942	PEG3
cg02478023	19	57351322	0.170893	0.937266	0.599216	0.610856	0.593438	0.579844	0.563891	0.567787	0.725394	0.619718	PEG3
cg22354595	19	57351440	0.249945	0.866606	0.567645	0.547796	0.549527	0.562618	0.517547	0.532687	0.505777	0.484223	PEG3
cg19335327	19	57351642	0.245414	0.824476	0.546623	0.53968	0.497176	0.521863	0.500582	0.509435	0.501364	0.557452	PEG3
cg14849423	19	57351791	0.365484	0.828666	0.610118	0.583366	0.570038	0.56257	0.563678	0.59122	0.532731	0.615026	PEG3
cg15777825	19	57352014	0.288065	0.781985	0.532438	0.524623	0.496038	0.507204	0.445786	0.510853	0.409864	0.446852	PEG3
cg10204755	19	57352018	0.193938	0.878726	0.584302	0.594173	0.581624	0.566644	0.539647	0.5716	0.535274	0.509426	PEG3
cg12205903	19	57352021	0.188432	0.798879	0.47185	0.499337	0.484632	0.454715	0.438489	0.442737	0.411971	0.386279	PEG3
cg26349266	19	57352074	0.178173	0.903386	0.599335	0.625238	0.595346	0.520332	0.520031	0.597908	0.526836	0.54781	PEG3
cg02162069	19	57352134	0.205387	0.767663	0.502793	0.511063	0.491008	0.490979	0.478741	0.488473	0.491358	0.525454	PEG3
cg13960339	19	57352142	0.265483	0.835274	0.583462	0.551003	0.519984	0.553258	0.564061	0.588912	0.563936	0.603235	PEG3
cg13369939	19	57352176	0.188608	0.933973	0.666416	0.701574	0.647785	0.666764	0.598156	0.60618	0.600235	0.611968	PEG3
cg20628335	19	57352185	0.183575	0.81326	0.503861	0.492237	0.509631	0.505235	0.507388	0.543873	0.558432	0.534364	PEG3
cg22294267	19	57352252	0.204342	0.913016	0.665162	0.672057	0.649609	0.645427	0.658432	0.671727	0.626582	0.660904	PEG3
cg19098268	19	57352269	0.199282	0.829767	0.520458	0.522707	0.525586	0.510319	0.547446	0.570067	0.584203	0.667788	PEG3
cg24844423	19	57352465	0.192376	0.947426	0.636262	0.604556	0.624216	0.626136	0.523153	0.582336	0.553848	0.59932	PEG3
cg15678121	19	57352519	0.281295	0.947239	0.649723	0.581935	0.625189	0.609751	0.640067	0.649655	0.658009	0.476632	PEG3
cg12032885	19	57352542	0.108482	0.851656	0.385934	0.467901	0.5075	0.446461	0.479714	0.447964	0.45045	0.522293	PEG3
cg25458871	19	57352584	0.452396	0.809394	0.51739	0.499751	0.546827	0.46997	0.593888	0.488858	0.585922	0.582138	PEG3
cg18668753	19	57352657	0.178785	0.878549	0.6525	0.644835	0.662697	0.652957	0.633807	0.663079	0.544528	0.659639	PEG3
cg18706888	19	57352686	0.152451	0.87193	0.606815	0.563387	0.591736	0.617902	0.607867	0.606503	0.594665	0.562814	PEG3
cg06652523	19	57352723	0.16922	0.833791	0.536753	0.515994	0.530432	0.492507	0.567435	0.513783	0.476562	0.562308	PEG3
cg01054891	19	57352729	0.158457	0.6489	0.454784	0.494292	0.454053	0.478838	0.486984	0.407419	0.419806	0.449097	PEG3
cg18644235	19	57352746	0.333686	0.951551	0.750817	0.70017	0.717335	0.698607	0.774375	0.812371	0.744642	0.624777	PEG3
cg13374648	19	57352785	0.229361	0.762289	0.505081	0.481537	0.496969	0.470317	0.520888	0.54215	0.547367	0.545254	PEG3
cg26917367	19	57352807	0.347688	0.935268	0.756994	0.68672	0.734434	0.738228	0.711674	0.727823	0.689445	0.678548	PEG3
cg22927979	19	57353128	0.535615	0.867573	0.773336	0.767278	0.796302	0.791493	0.775541	0.722894	0.705742	0.918219	PEG3
cg25359645	20	30134929	0.106792	0.85206	0.483422	0.473581	0.453515	0.474042	0.366394	0.375885	0.353703	0.394997	MCTS2/HM13
cg24607140	20	30134973	0.178615	0.875002	0.59814	0.582525	0.571131	0.573203	0.592807	0.606522	0.597516	0.643137	MCTS2/HM13
cg06000530	20	30135108	0.0820565	0.877208	0.525583	0.51657	0.491943	0.494517	0.393471	0.378914	0.410678	0.441505	MCTS2/HM13
cg19617948	20	30135124	0.109438	0.85649	0.549593	0.546464	0.52307	0.513638	0.477492	0.45667	0.470727	0.469001	MCTS2/HM13
cg15815607	20	30135144	0.118242	0.867536	0.493963	0.481053	0.508056	0.491046	0.447252	0.438259	0.454131	0.447591	MCTS2/HM13
cg25645178	20	30135149	0.092109	0.819755	0.459374	0.412953	0.435679	0.419192	0.368238	0.324906	0.376389	0.371006	MCTS2/HM13
cg17840843	20	30135158	0.113124	0.773979	0.362791	0.388659	0.362705	0.371679	0.293393	0.312208	0.282143	0.304653	MCTS2/HM13
cg02146091	20	30135177	0.132898	0.842148	0.516941	0.522146	0.480484	0.495541	0.439987	0.471757	0.481184	0.492175	MCTS2/HM13
cg14175568	20	30135291	0.0850341	0.832307	0.487198	0.446554	0.438693	0.432071	0.437663	0.460287	0.469412	0.507671	MCTS2/HM13
cg20129782	20	30135362	0.0844964	0.84729	0.489839	0.417345	0.419295	0.448628	0.473772	0.414959	0.506171	0.463539	MCTS2/HM13
cg26083330	20	36148615	0.53696	0.911931	0.74711	0.807739	0.768338	0.796822	0.711698	0.681121	0.820231	0.756211	BLCAP/NNAT
cg23605670	20	36148672	0.493731	0.876742	0.629043	0.662927	0.642683	0.637591	0.595213	0.607339	0.776042	0.75654	BLCAP/NNAT
cg13790727	20	36148738	0.59519	0.940056	0.760909	0.826619	0.791922	0.805461	0.718422	0.720048	0.849632	0.784751	BLCAP/NNAT
cg25712981	20	36148775	0.564616	0.948068	0.776509	0.831194	0.808778	0.801405	0.779248	0.750763	0.907716	0.869522	BLCAP/NNAT
cg17643025	20	36148791	0.52085	0.896587	0.705972	0.732758	0.753357	0.732826	0.738537	0.735216	0.871255	0.789641	BLCAP/NNAT
cg24762053	20	36148798	0.664144	0.901317	0.838386	0.847421	0.806397	0.849266	0.836928	0.836453	0.896711	0.96324	BLCAP/NNAT
cg14469070	20	36148803	0.519654	0.911048	0.750618	0.762696	0.755214	0.759126	0.769524	0.731479	0.845093	0.840893	BLCAP/NNAT
cg22298088	20	36148860	0.564939	0.935515	0.805473	0.871065	0.828016	0.792292	0.69097	0.665736	0.803417	0.828244	BLCAP/NNAT
cg14765818	20	36148954	0.531996	0.897819	0.687892	0.73454	0.701685	0.708008	0.639782	0.642343	0.779022	0.703335	BLCAP/NNAT
cg08402058	20	36148961	0.495997	0.872451	0.635236	0.688651	0.645142	0.619891	0.535609	0.549105	0.715733	0.669451	BLCAP/NNAT
cg15473473	20	36148994	0.434755	0.894371	0.695739	0.695515	0.679746	0.692493	0.700171	0.654851	0.803545	0.671843	BLCAP/NNAT
cg07156273	20	36149013	0.532186	0.917655	0.758828	0.787981	0.746801	0.745573	0.667636	0.667884	0.85849	0.750699	BLCAP/NNAT
cg01466133	20	36149022	0.483763	0.924836	0.724312	0.765722	0.775373	0.728331	0.659555	0.573972	0.728865	0.754427	BLCAP/NNAT
cg20479660	20	36149112	0.464707	0.856487	0.672699	0.677326	0.680972	0.655512	0.680315	0.641804	0.856959	0.743446	BLCAP/NNAT
cg22421148	20	36149119	0.486024	0.877263	0.709999	0.723601	0.698253	0.705938	0.67257	0.666682	0.835154	0.737893	BLCAP/NNAT
cg22510412	20	36149121	0.469528	0.925162	0.741367	0.741847	0.737024	0.723312	0.646862	0.689841	0.901476	0.781366	BLCAP/NNAT
cg03061677	20	36149185	0.454806	0.845984	0.616766	0.668028	0.646298	0.65276	0.616218	0.564194	0.752023	0.604463	BLCAP/NNAT
cg00576435	20	36149188	0.469396	0.851976	0.645654	0.624271	0.666887	0.648353	0.6518	0.649158	0.808588	0.767457	BLCAP/NNAT
cg18433380	20	36149194	0.4529	0.897509	0.676534	0.638642	0.693368	0.660301	0.681239	0.650738	0.829516	0.816475	BLCAP/NNAT
cg16648571	20	36149231	0.402707	0.82821	0.530414	0.592761	0.550973	0.504921	0.468009	0.442955	0.623271	0.540897	BLCAP/NNAT
cg04810287	20	36149271	0.386006	0.833056	0.514751	0.546713	0.582305	0.5551	0.482872	0.518119	0.631266	0.564184	BLCAP/NNAT
cg25962605	20	36149452	0.415499	0.846492	0.575014	0.599234	0.607553	0.595505	0.540591	0.527633	0.66029	0.600161	BLCAP/NNAT
cg21588305	20	36149455	0.589585	0.867904	0.72474	0.709788	0.735002	0.723437	0.647122	0.648512	0.76489	0.682076	BLCAP/NNAT
cg13708635	20	36149656	0.491713	0.823986	0.55818	0.598921	0.556929	0.539659	0.479928	0.52889	0.564885	0.550316	BLCAP/NNAT
cg11174847	20	36149706	0.388509	0.901588	0.621368	0.681135	0.618782	0.595607	0.591287	0.599184	0.681978	0.626519	BLCAP/NNAT
cg23566503	20	36149750	0.31726	0.840321	0.505585	0.560341	0.475738	0.464083	0.408413	0.401225	0.465312	0.474227	BLCAP/NNAT
cg10642330	20	36150061	0.0799169	0.885129	0.510649	0.54028	0.478587	0.413586	0.379635	0.391089	0.564428	0.467905	BLCAP/NNAT
cg22457903	20	42142417	0.302858	0.733493	0.448228	0.458712	0.464728	0.454242	0.438983	0.464686	0.534431	0.516645	L3MBTL
cg20091959	20	42142451	0.238699	0.834048	0.556047	0.5349	0.519402	0.52622	0.606636	0.593862	0.621269	0.661876	L3MBTL
cg17091610	20	42142484	0.310662	0.804214	0.5388	0.506852	0.518322	0.521411	0.525747	0.514792	0.550705	0.572693	L3MBTL
cg23626798	20	42142494	0.268781	0.802765	0.535696	0.511723	0.520452	0.510521	0.575785	0.566446	0.581406	0.625326	L3MBTL
cg15388309	20	42142559	0.215726	0.845085	0.544964	0.524599	0.540577	0.545164	0.615478	0.587309	0.641782	0.629072	L3MBTL
cg16862791	20	42142596	0.192657	0.792593	0.534277	0.550784	0.525662	0.512483	0.492017	0.508684	0.541347	0.545731	L3MBTL
cg06446163	20	42142671	0.175922	0.783927	0.504453	0.494824	0.492385	0.487147	0.525855	0.517431	0.473895	0.591143	L3MBTL
cg04984575	20	42142673	0.127321	0.872371	0.548061	0.590485	0.540094	0.568109	0.530222	0.504062	0.501946	0.600088	L3MBTL
cg02177317	20	42142699	0.269875	0.85085	0.613342	0.660194	0.627211	0.584507	0.67179	0.65267	0.665108	0.698025	L3MBTL
cg20529070	20	42142751	0.179118	0.849344	0.553251	0.555749	0.5441	0.543546	0.567545	0.59117	0.560177	0.583529	L3MBTL
cg10360552	20	42142766	0.165013	0.855893	0.572184	0.587162	0.569343	0.559023	0.523523	0.545681	0.556626	0.548962	L3MBTL
cg18911945	20	42142784	0.109377	0.858536	0.556233	0.518808	0.522344	0.5552	0.477349	0.464739	0.538034	0.511481	L3MBTL
cg01877937	20	42142847	0.0857552	0.84079	0.510956	0.478184	0.489874	0.504039	0.512738	0.489064	0.537634	0.544217	L3MBTL
cg08633313	20	42142852	0.112099	0.821162	0.551883	0.475382	0.512536	0.517596	0.466933	0.491711	0.500044	0.639501	L3MBTL
cg12699433	20	42142897	0.104238	0.787612	0.470776	0.436192	0.450569	0.419408	0.495661	0.438954	0.515839	0.446323	L3MBTL
cg22330467	20	42143015	0.122781	0.861585	0.633514	0.590079	0.564921	0.555738	0.438045	0.570373	0.429446	0.642375	L3MBTL
cg01071811	20	42143080	0.153167	0.899432	0.627239	0.641336	0.640294	0.634051	0.567262	0.551933	0.591003	0.503672	L3MBTL
cg02611863	20	42143096	0.115913	0.886781	0.663292	0.607481	0.58304	0.624285	0.610253	0.598454	0.77129	0.634245	L3MBTL
cg15330298	20	42143174	0.129066	0.906659	0.624816	0.618046	0.603655	0.621068	0.5994	0.545865	0.771599	0.621877	L3MBTL
cg20252111	20	42143211	0.226792	0.770038	0.574347	0.587674	0.577618	0.567602	0.571815	0.568066	0.563485	0.569211	L3MBTL
cg15302378	20	42143399	0.181315	0.933205	0.720343	0.705473	0.706938	0.738557	0.684162	0.700075	0.765721	0.744848	L3MBTL
cg09541000	20	42143489	0.146811	0.877161	0.632341	0.63374	0.597993	0.61277	0.567971	0.541787	0.694765	0.61776	L3MBTL
cg02472486	20	42143502	0.128564	0.808631	0.589812	0.648448	0.607541	0.59024	0.500076	0.497102	0.575403	0.511159	L3MBTL
cg04132853	20	57414039	0.909752	0.402291	0.63709	0.609745	0.581274	0.601721	0.569842	0.629466	0.576148	0.609945	NESP
cg25090051	20	57414059	0.856122	0.447167	0.57947	0.562825	0.568616	0.541227	0.608532	0.631581	0.614773	0.621845	NESP
cg00732970	20	57414162	0.876612	0.225095	0.431056	0.436745	0.443241	0.4114	0.525255	0.454161	0.52292	0.510957	NESP
cg17696847	20	57414217	0.857405	0.479802	0.495664	0.524295	0.510279	0.505817	0.581981	0.582306	0.572938	0.589438	NESP
cg20019489	20	57414351	0.90631	0.390217	0.722735	0.646542	0.633995	0.625585	0.679518	0.667661	0.691232	0.674395	NESP
cg02274728	20	57414407	0.893541	0.321218	0.579945	0.578858	0.573813	0.537987	0.549919	0.469631	0.561676	0.479618	NESP
cg12054318	20	57414529	0.903417	0.214314	0.555485	0.562893	0.544634	0.542459	0.43729	0.419745	0.439348	0.418841	NESP
cg25268451	20	57414539	0.907128	0.240172	0.566217	0.576365	0.553707	0.538808	0.517606	0.564847	0.588038	0.658275	NESP
cg11996914	20	57414578	0.863509	0.301963	0.561214	0.559332	0.553171	0.548948	0.554667	0.557552	0.567498	0.581278	NESP
cg21330323	20	57414596	0.795707	0.306412	0.502963	0.524972	0.518577	0.525462	0.466576	0.503558	0.493163	0.518318	NESP
cg06163629	20	57414884	0.891622	0.236851	0.538319	0.554199	0.541545	0.530387	0.479307	0.4621	0.535422	0.501395	NESP
cg14597908	20	57414960	0.843452	0.213651	0.519954	0.495469	0.479491	0.485696	0.424813	0.49976	0.467958	0.511041	NESP
cg00765653	20	57415144	0.914207	0.334988	0.609543	0.675947	0.618152	0.604406	0.536457	0.551892	0.576788	0.588575	NESP
cg14728235	20	57415177	0.923967	0.297855	0.583507	0.628717	0.600409	0.572714	0.583093	0.574673	0.587322	0.617078	NESP
cg05558390	20	57415377	0.846567	0.114427	0.372559	0.386391	0.364828	0.369568	0.293619	0.320018	0.349527	0.304651	NESP
cg19296354	20	57415697	0.897246	0.302701	0.587497	0.562133	0.569637	0.555191	0.498939	0.512154	0.536074	0.565203	NESP
cg24975842	20	57416221	0.90762	0.30605	0.525413	0.507382	0.493076	0.479122	0.403531	0.415846	0.399354	0.443329	NESP
cg18619398	20	57416506	0.808824	0.2866	0.487672	0.470808	0.47018	0.488457	0.49694	0.469443	0.484417	0.511152	NESP
cg01355739	20	57416888	0.906506	0.306824	0.584671	0.563424	0.583216	0.563841	0.637819	0.631866	0.696467	0.748702	NESP
cg00952145	20	57417152	0.866707	0.195338	0.442063	0.386646	0.417267	0.41153	0.378678	0.364957	0.438066	0.407235	NESP
cg20582984	20	57417233	0.919499	0.280751	0.679917	0.665208	0.640698	0.63726	0.641239	0.648821	0.67172	0.760028	NESP
cg18949315	20	57418015	0.919447	0.162401	0.455788	0.524288	0.535484	0.488327	0.575574	0.474516	0.436529	0.506226	NESP
cg18935491	20	57425979	0.150971	0.876138	0.583692	0.582102	0.571027	0.58148	0.509743	0.546982	0.514978	0.441735	NESP-AS/GNAS-AS1
cg24203465	20	57425986	0.196988	0.717339	0.532642	0.5442	0.51317	0.549105	0.485097	0.496787	0.481136	0.474292	NESP-AS/GNAS-AS1
cg26102503	20	57425994	0.131711	0.789008	0.505695	0.501985	0.509838	0.480103	0.467163	0.499008	0.48953	0.539184	NESP-AS/GNAS-AS1
cg03344105	20	57426131	0.148215	0.857082	0.523326	0.526002	0.519148	0.507943	0.595263	0.553471	0.704631	0.668919	NESP-AS/GNAS-AS1
cg14660776	20	57426138	0.142959	0.77406	0.451432	0.458432	0.454999	0.452809	0.527966	0.380629	0.641327	0.490499	NESP-AS/GNAS-AS1
cg19592829	20	57426215	0.237008	0.87755	0.500642	0.497278	0.506381	0.475322	0.510872	0.525757	0.522316	0.561214	NESP-AS/GNAS-AS1
cg09123158	20	57426264	0.577094	0.899099	0.641318	0.680717	0.629187	0.633155	0.677845	0.698679	0.771647	0.739589	NESP-AS/GNAS-AS1
cg19140375	20	57426274	0.403892	0.84604	0.504002	0.585085	0.502788	0.547148	0.422578	0.471383	0.444557	0.593017	NESP-AS/GNAS-AS1
cg11669839	20	57426322	0.184464	0.751833	0.407684	0.414834	0.402665	0.382576	0.419267	0.417408	0.436987	0.47122	NESP-AS/GNAS-AS1
cg17841572	20	57426368	0.172793	0.833771	0.496838	0.465746	0.459118	0.469593	0.491566	0.488626	0.524909	0.549565	NESP-AS/GNAS-AS1
cg25229306	20	57426374	0.265679	0.884629	0.546926	0.55048	0.507989	0.53652	0.551625	0.548964	0.6161	0.6252	NESP-AS/GNAS-AS1
cg14482474	20	57426383	0.312772	0.800933	0.554915	0.523035	0.518155	0.521372	0.51431	0.568306	0.512022	0.543838	NESP-AS/GNAS-AS1
cg08166863	20	57426391	0.342689	0.854988	0.561145	0.629656	0.552554	0.545005	0.476621	0.561441	0.520432	0.451702	NESP-AS/GNAS-AS1
cg11285807	20	57426395	0.379047	0.760427	0.480457	0.49792	0.476646	0.493584	0.429818	0.432832	0.437975	0.413154	NESP-AS/GNAS-AS1
cg06200857	20	57426420	0.265976	0.812922	0.542918	0.521581	0.617142	0.44183	0.470799	0.392585	0.488913	0.473718	NESP-AS/GNAS-AS1
cg08091561	20	57426425	0.262073	0.771608	0.503891	0.496259	0.610862	0.408773	0.513695	0.401087	0.532701	0.544884	NESP-AS/GNAS-AS1
cg22860367	20	57426538	0.180233	0.778981	0.470163	0.461339	0.418753	0.433834	0.454042	0.442844	0.404488	0.453841	NESP-AS/GNAS-AS1
cg07947033	20	57426545	0.23386	0.819222	0.532118	0.568437	0.589903	0.406988	0.504361	0.341463	0.475917	0.476574	NESP-AS/GNAS-AS1
cg06693667	20	57426570	0.300039	0.798543	0.519818	0.490417	0.523695	0.493426	0.49391	0.519992	0.509105	0.567712	NESP-AS/GNAS-AS1
cg15631127	20	57426580	0.344075	0.737083	0.56214	0.569755	0.567499	0.541889	0.483232	0.518022	0.519357	0.543796	NESP-AS/GNAS-AS1
cg04677683	20	57426743	0.222107	0.809077	0.472107	0.460523	0.534395	0.438308	0.504329	0.437091	0.478587	0.565429	NESP-AS/GNAS-AS1
cg15160445	20	57426749	0.296377	0.798408	0.547667	0.543629	0.601276	0.507459	0.548979	0.505435	0.542838	0.594885	NESP-AS/GNAS-AS1
cg25326570	20	57426757	0.284348	0.752034	0.518155	0.514979	0.555655	0.474262	0.516796	0.477158	0.499794	0.558659	NESP-AS/GNAS-AS1
cg23249369	20	57426759	0.216219	0.837427	0.574337	0.595518	0.610043	0.553652	0.525016	0.49865	0.493883	0.537902	NESP-AS/GNAS-AS1
cg01715551	20	57426789	0.201422	0.70291	0.466027	0.451906	0.423302	0.458918	0.453005	0.466635	0.449415	0.477187	NESP-AS/GNAS-AS1
cg14176797	20	57426801	0.207951	0.834262	0.487963	0.475028	0.477468	0.459225	0.498709	0.522491	0.516184	0.577956	NESP-AS/GNAS-AS1
cg04457481	20	57426835	0.158847	0.85541	0.5334	0.477803	0.469879	0.499117	0.484304	0.51276	0.510127	0.565127	NESP-AS/GNAS-AS1
cg27262796	20	57426858	0.200567	0.787317	0.538522	0.595738	0.510378	0.512089	0.482772	0.474417	0.44678	0.481519	NESP-AS/GNAS-AS1
cg21938532	20	57426931	0.144768	0.84647	0.566423	0.578693	0.534159	0.532227	0.47472	0.464295	0.476879	0.455918	NESP-AS/GNAS-AS1
cg22989942	20	57426950	0.280782	0.840585	0.561598	0.605134	0.535661	0.548863	0.509292	0.546406	0.519349	0.574424	NESP-AS/GNAS-AS1
cg18224653	20	57426979	0.216194	0.832707	0.517134	0.530744	0.50492	0.489062	0.462195	0.48037	0.432358	0.522488	NESP-AS/GNAS-AS1
cg14309385	20	57427010	0.351597	0.771325	0.552193	0.548316	0.53815	0.53736	0.492965	0.522875	0.50964	0.544735	NESP-AS/GNAS-AS1
cg05309239	20	57427017	0.211634	0.790506	0.528756	0.530553	0.487573	0.484013	0.422591	0.423599	0.442826	0.432654	NESP-AS/GNAS-AS1
cg12573482	20	57427030	0.239032	0.769326	0.433467	0.411121	0.429681	0.431287	0.42997	0.461185	0.46203	0.459398	NESP-AS/GNAS-AS1
cg01017090	20	57427046	0.211739	0.687417	0.518416	0.51569	0.448638	0.485345	0.385933	0.382665	0.41554	0.430526	NESP-AS/GNAS-AS1
cg06324048	20	57427103	0.146506	0.835713	0.595319	0.5806	0.536198	0.518108	0.546435	0.451553	0.553411	0.563947	NESP-AS/GNAS-AS1
cg13728472	20	57427117	0.166229	0.742447	0.424874	0.407995	0.362705	0.425301	0.323956	0.372814	0.362996	0.418956	NESP-AS/GNAS-AS1
cg24617313	20	57427146	0.265831	0.693332	0.510888	0.491374	0.604801	0.273184	0.424397	0.151532	0.382312	0.425292	NESP-AS/GNAS-AS1
cg03908391	20	57427170	0.165442	0.840311	0.710437	0.638112	0.644172	0.611306	0.475034	0.513995	0.497242	0.541712	NESP-AS/GNAS-AS1
cg22290117	20	57427173	0.244619	0.732361	0.667226	0.590085	0.563083	0.577472	0.521686	0.499278	0.499472	0.656295	NESP-AS/GNAS-AS1
cg26496204	20	57427210	0.270899	0.583692	0.54364	0.513593	0.477349	0.470078	0.519174	0.539854	0.502697	0.570669	NESP-AS/GNAS-AS1
cg16833551	20	57427237	0.251556	0.929051	0.74651	0.723083	0.672198	0.64782	0.645902	0.576859	0.602933	0.696434	NESP-AS/GNAS-AS1
cg03010274	20	57427274	0.217055	0.738259	0.458068	0.455271	0.386172	0.407438	0.43091	0.386882	0.402801	0.465377	NESP-AS/GNAS-AS1
cg25652859	20	57427412	0.126622	0.531344	0.437328	0.399346	0.325603	0.299606	0.318438	0.330801	0.323286	0.383456	NESP-AS/GNAS-AS1
cg12321149	20	57427426	0.18175	0.461015	0.454924	0.3528	0.302362	0.342127	0.338215	0.342777	0.293633	0.375359	NESP-AS/GNAS-AS1
cg06065549	20	57427443	0.210925	0.511231	0.456443	0.393805	0.381609	0.329861	0.426911	0.378354	0.368825	0.439798	NESP-AS/GNAS-AS1
cg07105596	20	57427472	0.0538474	0.822263	0.474443	0.325125	0.335	0.298621	0.337423	0.249767	0.333857	0.443609	NESP-AS/GNAS-AS1
cg27304369	20	57427483	0.0925835	0.835653	0.476115	0.527142	0.44654	0.386764	0.401658	0.34646	0.377369	0.511083	NESP-AS/GNAS-AS1
cg26811638	20	57427493	0.0924133	0.663761	0.452094	0.454102	0.382356	0.381218	0.365039	0.301096	0.33845	0.372152	NESP-AS/GNAS-AS1
cg26534489	20	57427495	0.183264	0.565789	0.480877	0.434935	0.422588	0.414571	0.392196	0.340853	0.405983	0.520276	NESP-AS/GNAS-AS1
cg08587534	20	57427503	0.193324	0.886988	0.568054	0.601855	0.491875	0.484454	0.479635	0.481106	0.468737	0.502829	NESP-AS/GNAS-AS1
cg14564778	20	57427556	0.176023	0.740382	0.562277	0.513483	0.460787	0.404226	0.394974	0.341176	0.330638	0.414093	NESP-AS/GNAS-AS1
cg01817393	20	57427642	0.146514	0.537947	0.562307	0.391143	0.347125	0.350157	0.209475	0.125899	0.364238	0.361701	NESP-AS/GNAS-AS1
cg02890368	20	57427650	0	0.509972	0.681586	0.358824	0.234074	0.306905	0	0.189516	0.441077	0.309278	NESP-AS/GNAS-AS1
cg04257105	20	57427713	0.165625	0.648588	0.522317	0.516003	0.394777	0.371592	0.305213	0.243318	0.302262	0.310439	NESP-AS/GNAS-AS1
cg20528838	20	57427730	0.0823662	0.680782	0.380451	0.326173	0.277135	0.320651	0.19561	0.176745	0.181296	0.252969	NESP-AS/GNAS-AS1
cg27661264	20	57427738	0.155988	0.617861	0.381454	0.357034	0.301382	0.298604	0.305604	0.25634	0.314321	0.373643	NESP-AS/GNAS-AS1
cg19589727	20	57427762	0.171943	0.47838	0.379349	0.336276	0.3122	0.287813	0.358111	0.292827	0.33832	0.398493	NESP-AS/GNAS-AS1
cg10302550	20	57427821	0.197603	0.57365	0.515433	0.480557	0.425575	0.432138	0.375316	0.319734	0.380427	0.414943	NESP-AS/GNAS-AS1
cg17414107	20	57427830	0.204173	0.856536	0.582001	0.518228	0.460373	0.416107	0.468597	0.397024	0.479926	0.554823	NESP-AS/GNAS-AS1
cg00943909	20	57427942	0.215154	0.594664	0.491084	0.485507	0.403001	0.407066	0.375222	0.345308	0.366051	0.547546	NESP-AS/GNAS-AS1
cg19640589	20	57427973	0.170295	0.79717	0.584239	0.563655	0.444873	0.437525	0.458591	0.386417	0.421542	0.532791	NESP-AS/GNAS-AS1
cg24346429	20	57428032	0.478851	0.468581	0.442701	0.446135	0.453453	0.535826	0.417023	0.347596	0.366265	0.506777	NESP-AS/GNAS-AS1
cg21988465	20	57429277	0.148049	0.922239	0.625038	0.587633	0.587118	0.587889	0.590584	0.579049	0.582265	0.671418	GNAS XL
cg07284407	20	57429858	0.179348	0.829779	0.562807	0.548584	0.550714	0.546411	0.497823	0.559932	0.550393	0.591839	GNAS XL
cg21625881	20	57430313	0.302504	0.793264	0.550425	0.535565	0.521848	0.54233	0.576792	0.571566	0.591314	0.623093	GNAS XL
cg14203179	20	57430663	0.179504	0.83537	0.522717	0.541011	0.564809	0.534801	0.46411	0.478998	0.496768	0.537679	GNAS XL
cg09437522	20	57431202	0.175802	0.78007	0.455116	0.446556	0.437991	0.419797	0.443534	0.45696	0.472937	0.495279	GNAS XL
cg10468484	20	57431303	0.147371	0.842605	0.502571	0.531895	0.510611	0.49196	0.447468	0.466985	0.509699	0.532806	GNAS XL
cg22741626	20	57463265	0.612855	0.845282	0.651892	0.681562	0.671751	0.684994	0.67567	0.726584	0.65204	0.752982	GNAS Ex1A
cg18997188	20	57463270	0.51162	0.898091	0.630087	0.686825	0.650233	0.610864	0.633888	0.624138	0.705661	0.650283	GNAS Ex1A
cg20213508	20	57463325	0.658565	0.889143	0.64561	0.696768	0.677324	0.650995	0.744728	0.716162	0.718125	0.744302	GNAS Ex1A
cg26791489	20	57463330	0.598464	0.882316	0.624945	0.674849	0.603923	0.665964	0.687413	0.653855	0.683941	0.695177	GNAS Ex1A
cg04779428	20	57463355	0.5487	0.835255	0.628663	0.641734	0.622281	0.610648	0.626917	0.648902	0.655021	0.707159	GNAS Ex1A
cg04019914	20	57463357	0.66837	0.900358	0.657419	0.705216	0.714648	0.70702	0.734856	0.688838	0.704203	0.610577	GNAS Ex1A
cg11357538	20	57463397	0.170094	0.842592	0.546789	0.560966	0.564079	0.517277	0.559499	0.580103	0.576493	0.566231	GNAS Ex1A
cg20008140	20	57463455	0.209905	0.882551	0.543374	0.586369	0.564544	0.566994	0.538948	0.559842	0.457107	0.578188	GNAS Ex1A
cg11480267	20	57463503	0.15149	0.820623	0.443254	0.532839	0.615299	0.501934	0.547165	0.63575	0.569889	0.569649	GNAS Ex1A
cg10011623	20	57463527	0.17032	0.837839	0.508123	0.502836	0.49105	0.480736	0.412935	0.40171	0.510683	0.417973	GNAS Ex1A
cg01748573	20	57463530	0.197243	0.879477	0.598048	0.586103	0.584669	0.564119	0.471826	0.507567	0.501027	0.455091	GNAS Ex1A
cg17334845	20	57463572	0.102343	0.810483	0.494361	0.490274	0.511902	0.49062	0.466498	0.517685	0.5302	0.572825	GNAS Ex1A
cg26767990	20	57463615	0.146999	0.757499	0.50667	0.540816	0.507422	0.489025	0.467925	0.450507	0.482748	0.456763	GNAS Ex1A
cg17652507	20	57463653	0.0997705	0.879549	0.514065	0.493921	0.477099	0.428959	0.472417	0.42763	0.585432	0.442633	GNAS Ex1A
cg22407822	20	57463658	0.0871246	0.878208	0.556531	0.549908	0.532217	0.481181	0.579698	0.504481	0.594277	0.543545	GNAS Ex1A
cg07341934	20	57463711	0.191872	0.808602	0.533234	0.540716	0.538243	0.514018	0.544824	0.584164	0.599267	0.631404	GNAS Ex1A
cg02107718	20	57463713	0.181265	0.807271	0.448143	0.490414	0.461281	0.452085	0.519943	0.499844	0.576253	0.618393	GNAS Ex1A
cg23496597	20	57463725	0.154763	0.867348	0.552958	0.578408	0.5559	0.524526	0.51049	0.540846	0.583524	0.58926	GNAS Ex1A
cg25308079	20	57463763	0.294087	0.680401	0.576063	0.58179	0.548385	0.564738	0.565919	0.545831	0.572441	0.592409	GNAS Ex1A
cg03014008	20	57463767	0.0932293	0.810876	0.506236	0.518448	0.472586	0.466584	0.46914	0.477773	0.483591	0.465092	GNAS Ex1A
cg09772382	20	57463775	0.2761	0.767525	0.615163	0.666797	0.614118	0.609721	0.59504	0.616892	0.609587	0.580449	GNAS Ex1A
cg15222215	20	57463783	0.152863	0.814284	0.534317	0.573263	0.533817	0.530657	0.517275	0.520315	0.606124	0.656592	GNAS Ex1A
cg14263118	20	57463787	0.223082	0.836865	0.549156	0.612226	0.57634	0.55307	0.552553	0.583511	0.600891	0.634554	GNAS Ex1A
cg11244758	20	57463900	0.239423	0.724469	0.522585	0.533472	0.482976	0.49338	0.516561	0.495787	0.52405	0.51769	GNAS Ex1A
cg18160880	20	57463903	0.269923	0.884058	0.670019	0.689489	0.661674	0.663791	0.680928	0.7117	0.66202	0.740713	GNAS Ex1A
cg05926269	20	57463906	0.209239	0.905279	0.706189	0.754568	0.684214	0.686059	0.648517	0.688227	0.66566	0.71126	GNAS Ex1A
cg03821543	20	57463925	0.110829	0.827788	0.542468	0.596538	0.559041	0.497993	0.50871	0.539302	0.553504	0.624178	GNAS Ex1A
cg01538522	20	57463974	0.116724	0.719543	0.405487	0.41147	0.399321	0.379716	0.412859	0.386415	0.363756	0.379998	GNAS Ex1A
cg00267746	20	57463984	0.0948734	0.757013	0.49555	0.488665	0.432223	0.44373	0.447901	0.453364	0.387296	0.403198	GNAS Ex1A
cg03837903	20	57464000	0.223313	0.860085	0.497837	0.579934	0.582178	0.544321	0.553917	0.569558	0.462063	0.513909	GNAS Ex1A
cg23159236	20	57464002	0.113692	0.695652	0.385473	0.403527	0.375572	0.378443	0.323174	0.272931	0.261488	0.283037	GNAS Ex1A
cg20126878	20	57464571	0.177419	0.762923	0.484459	0.434064	0.470126	0.450212	0.522855	0.535718	0.518317	0.549851	GNAS Ex1A
cg27027803	20	57464742	0.199432	0.866204	0.548962	0.519069	0.565095	0.530078	0.624937	0.585205	0.612328	0.667992	GNAS Ex1A
cg08997444	20	57464970	0.248518	0.813884	0.592444	0.617902	0.597783	0.595387	0.592331	0.605804	0.628663	0.634306	GNAS Ex1A
cg22639787	20	57464973	0.232454	0.912612	0.685833	0.75452	0.723403	0.698271	0.675204	0.70189	0.698126	0.744027	GNAS Ex1A
cg05960039	20	57465123	0.135907	0.609017	0.420541	0.374298	0.392087	0.353998	0.284305	0.324587	0.298538	0.275444	GNAS Ex1A
cg09604333	20	57465125	0.212108	0.643943	0.483771	0.482725	0.496287	0.461474	0.44954	0.441415	0.454598	0.44145	GNAS Ex1A
cg06047881	20	57465132	0.134494	0.766562	0.450496	0.475645	0.430045	0.432915	0.411511	0.410593	0.367372	0.384963	GNAS Ex1A
cg20018057	20	57465139	0.140608	0.791535	0.442778	0.447204	0.42955	0.448622	0.449128	0.438579	0.419117	0.426283	GNAS Ex1A
cg10748817	20	57465175	0.152048	0.877379	0.4624	0.501765	0.545694	0.508042	0.4531	0.467708	0.456253	0.510494	GNAS Ex1A
cg00606841	21	40757691	0.377331	0.837454	0.598639	0.621712	0.515978	0.59219	0.593759	0.572527	0.5597	0.556564	WRB
cg22858667	21	40757750	0.318882	0.843833	0.647599	0.620952	0.566745	0.630293	0.580548	0.581765	0.579103	0.624267	WRB
cg26710963	21	40757899	0.303593	0.800664	0.539916	0.559699	0.503745	0.535023	0.525949	0.527578	0.51592	0.587759	WRB
cg06781532	22	42077939	0.329699	0.651	0.595784	0.552783	0.618633	0.573657	0.570327	0.622468	0.609998	0.551323	NHP2L1
cg18152773	22	42078217	0.168537	0.455773	0.45535	0.433263	0.44062	0.424002	0.482082	0.513082	0.543392	0.570233	NHP2L1
cg05871614	22	42078330	0.176868	0.498891	0.510362	0.51136	0.511792	0.493065	0.577643	0.595979	0.569368	0.641129	NHP2L1
cg22083753	22	42078365	0.161942	0.482603	0.481044	0.475418	0.465958	0.457294	0.444414	0.504187	0.512319	0.537663	NHP2L1
cg15284719	22	42078388	0.197689	0.501198	0.455051	0.459508	0.468974	0.440568	0.437494	0.479778	0.508562	0.520749	NHP2L1
cg08686092	22	42078567	0.112027	0.471637	0.463095	0.468268	0.46308	0.467395	0.466511	0.50326	0.492649	0.528016	NHP2L1
cg11677105	22	42078707	0.0959409	0.388643	0.398023	0.367392	0.523429	0.503098	0.357609	0.301408	0.322927	0.446508	NHP2L1
cg11536612	22	42078723	0.16945	0.463929	0.449975	0.449814	0.50412	0.510118	0.433257	0.364456	0.38195	0.418302	NHP2L1
