# Supplementary material for: Absence of Maternal Methylation in Biparental Hydatidiform Moles from Women with NLRP7 Maternal-Effect Mutations Reveals Widespread Placenta-Specific Imprinting
Source: PLoS Genet. 2015 Nov 6;11(11):e1005644. doi: 10.1371/journal.pgen.1005644 (PMC4636177; doi:10.1371/journal.pgen.1005644)
Supplement: S4 Table — (XLSX) [file pgen.1005644.s011.xlsx]

## Sheet: DMR - HpaII Primers
S4_Table. Sequences of PCR primers used in the study.
Imprinted-DMRs studies
Methylation-sensitive genotyping PCRs
Gene	SNP		Sequence (5' -> 3')
THAP3	rs12746591	Forward	TGGCTCGAGATGCCGAAGTCGT
		Reverse	CGTCCGCCACTCCCCGCATC
CYP2J2	rs890293	Forward	ACAAGGAAGAAGTTGCCAAGGA
		Reverse	CAGTAAACCCATGAGCTTTC
TMEM17	rs17854454	Forward	ACGCTCCAAATCCACGCCA
		Reverse	GGAACCACGGAGCCTCGGAGCG
EGR4	rs6718289	Forward	TGCCCAAACATGGACACAGGATG
		Reverse	CGTGAGCAAAAGAAATGAATGGC
Chr. 2	rs7575698	Forward	CACAAATATTTGGCTTTCCCCGGC
		Reverse	AGGGCGGGAAACTTGAGAACCA
MF12-AS1	rs115578681	Forward	GTTCGGAACCCAGAAGCATGG
		Reverse	ACAGTGGGGGACGAGGCAGGGCA
BANK1	rs7683892	Forward	GAGGAGGGAGCGCGCTGGGAG
		Reverse	TACCAATTCACCAGGCTGGGAT
Chr. 5	rs58960904	Forward	TCGGGGAGGAGCCGCCCAGGT
		Reverse	CGCCGTCTGCTGTGCTGAAAC
CD83	rs111804875	Forward	GCCCCGGCCTAAGCGGGACTAG
		Reverse	AGAGAGAGCGCGTCGTGAGCA
THSD7A	rs113779084	Forward	AGCGCCCCGGCTCCCGGACGCCCA
		Reverse	CCCTGAGGACAGTTGCCTCC
SCIN	rs2240572	Forward	TCCCGTTTCAGGGCGCCGCCT
		Reverse	CCCTTACCGAGCCAGAAGTGC
HECW1	rs6950443	Forward	AGGCGCTGTTGTTGAGCCGAA
		Reverse	CACGTGCCCCGCATAGTGCACC
Chr. 7	rs7789615	Forward	AGGTGCGCCCAATCGGAACTCGA
		Reverse	CAGGGGACGCTGCTGTGGTCC
CYB5R2	rs4536203	Forward	GCAGCGCTCCATCATGAGGCTG
		Reverse	AACTCGGCGACGCCCCTGCTT
ST8SIA1	rs3803101	Forward	TCTTACTTGCAAACGCACGCACGCT
		Reverse	GCCACATGTTTAGGAGGGAGCCGAG
TBC1D30	rs998314	Forward	GGCATGATGCCCAGCAGGTG
		In - Forward	ATACAGGGAATCCTTGTA
		Reverse	CTTCAGGGCCATAACCATACTC
SORD	rs3759890	Forward	GTAATGATGCACGAATTCATTTACT
		Reverse	TGGGAGCGAGAAGCCCGGGTGC
CMTM3	rs35320143	Forward	TGGCCGGGGACAGGAGGGGT
		Reverse	CCTTCTTCTTCACCCTGGTTC
C17ORF97	rs7503725	Forward	ACGCTCTGTTCTCGAGATCCCCGA
		Reverse	GTCGTTGTCCTTGTACCCCATTG
EMLIN2	rs7231822	Forward	GGATGGCGTTTCTTGGCGAG
		Reverse	ACCCCCGCACCGTCTCTGAACCA
CABIN1	rs915595	Forward	TCAGTTGCGCTCCTGGGCCCGCT
		Reverse	GCCAGCAAAGTGGAGACCCAGAC

## Sheet: RT Primers
Imprinted Genes expression study
Known placenta-specific imprinted genes
qRT-PCR (and corresponding genotyping primers)
Gene			Sequence (5' -> 3')
RPL19	Reference gene	qRT - Forward	GCGGAAGGGTACAGCCAAT
		qRT - Reverse	GCAGCCGGCGCAAA
H19		qRT - Forward	AACCCACAACATGAAAGAAATGG
		qRT - Reverse	AGAGGGTTTTGTGTCCGGATT
DNMT1		qRT - Forward	AGATGGAGACGAGAAAGATGA
		qRT - Reverse	ACTGAATGCACTTGGGAGGGTGGG
AGBL3		qRT - Forward	TGTTAAAAGTGCACACCGATGAAGAT
		qRT - Reverse	CTGGAAAAGATGTCAGAAGAATC
RT-PCR known imprinted genes (and corresponding genotyping primers)
Gene	SNP		Sequence (5' -> 3')
NAP1L5	rs710834	Geno/RT - Forward	GGTGAGCTCTTGGATCTTGG
		Geno/RT - Reverse	GCGGCTTCTCCTCTAACATG
HYMAI	rs2281476	Geno/RT - Forward	GCCTACGTGCGGGTCCGGG
		Geno/RT - Reverse	GTTGGCGAGGTTAGAGCGGCC
PEG10	rs13073	Geno/RT - Forward	ACAGAGATGTAAGAGGCAGGC
		Geno/RT - Reverse	CTAGTCACCACTTCAAAACACAC
PEG3	rs4801386	Geno/RT - Forward	ACAATCATTCTCTTGTTTACCA
		Geno/RT - Reverse	CATAGGAAGGACTGAGGTTGGAAC
MCCC1	rs937652	Geno/RT - Forward	GTTCCTCTCCGCCGCCACCAG
		Geno/RT - Reverse	TAGGCTCAGGCTCCGACGGT
LIN28B	rs221634	Geno/RT - Forward	GTATTGGTCCTGTTAGGTTTCGG
		Geno/RT - Reverse	TGTCTCATTTGAGTCATGCTATT
GLIS3	rs7852293	Geno/RT - Forward	ATGGGGGTTTTCATTTCCGA
		Geno/RT - Reverse	CCGGGATTTCCACAACAAAGCC
ZNF396	rs2909339	Geno - Forward	AGGCAGGAAAATTGCTTGAA
		Geno - Reverse	GGACTGCAGTGGACCCTTTA
		RT - Forward	TGGGTGCTTCTGTAAGATGG
		RT - Reverse	TGAAAAGGTTGTCTTGTGATGC
DNMT1	rs2228612	Geno - Forward	GTGCGAGTTGGCGATGTG
		Geno - Reverse	CAGTCTTCTTTTTCCTAAGACCAG
		RT - Forward	CGAGGACGAAGATGGAGACG
		RT - Reverse	CTGAATGCACTTGGGAGGGT
AIM1	rs11152999	Geno - Forward	GCAGAAATCCACCGACTCC
		Geno - Reverse	CTTGGGTGGGGACTCCTT
		RT - Forward	GGTGTTCGACGACGAGGT
		RT - Reverse	GAACTGGCTGGCTAAATGGA
GRP1-AS	rs34523400	Geno - Forward	TGCATCTGAGAATTTTGTTCCTTT
		RT - Forward	TGCCTGGCCACTTGGAAAAAG
		Geno/RT - Reverse	CCCTGACCCCTGGAAAATTTTG
AGBL3	rs2348049	Geno - Forward	CACATTGAATAGTGTTGAAAGGAAA
		Geno - Reverse	ACCGTGTTGGGCTCAATG
		RT - Forward	TCAAACACTGGAAAAGATGTCAG
		RT - Reverse	GGGCTCAATGGACCAGAAG
ZFAT	rs3739423	Geno/RT - Forward	CTCATCAAGCACATCCGAGA
		Geno/RT - Reverse	GGAGCTGACGAACTTCTTGC
ZC3H12C	rs10266807	Geno - Forward	AAGAAGTGTACCTATGGACACA
		Geno - Reverse	ACCCTCTTGGCAGACATGGCCCCA
		Geno/RT - Reverse	GGTGGGAAGCTTTTCTTCTAGG
New studied genes
RT-PCR (and corresponding genotyping if it is different to the DMRs primers)
RHOBTB3	rs34896	Geno - Forward	ATTTGTTTTCTCAGAAGAGTTA
		RT - Forward	ACGAGAGCAGCTTGTTGCTGAA
		Geno/RT - Reverse	CTTTCCTATGTAGAAGTCATC
CD83	rs111804875	RT - Forward	GGGCATAAAAGGGCAGCCGGCG
		RT - Reverse	TCGAAAGAACCATTTTGCCCCT
SCIN	rs2240572	Geno/RT - Forward	CGGGAGCTATACCACGAAGA
		Geno - Reverse	AGTTTGCGGTCCCCTTTACT
		RT - Reverse	GAACAGTGAAGATGGCAGCA
CCD71L	rs2190093	Geno/RT - Forward	GGTGGAGGCATTTCTTGGTA
		Geno/RT - Reverse	CCTGTGGTCTTCAGCTGTCA
HECW1	rs6950443	RT - Forward	AGGCGCTGTTGTTGGAGCCGGAA
		RT - Revers	GAGTTTCTAGAAGGAGACGCCATGG
AIFM2	rs1053495	Geno - Forward	GGTTCAGTGAGGTTCTGGTTG
		Geno - Reverse	CTGGCCTCTCCATCAAGGT
		RT - Forward	CCAACCTGGTGATTCTCTGC
		RT - Reverse	CCATCAAGGTGGAGACTGCC
CYB5R2	rs13172	Geno - Forward	GAGCACCTTCCTCCTCCAG
		Geno - Reverse	GGTACATGGCAAGGCACTTT
		RT - Forward	TGGTCAGAAAAGAGCTTGAAGA
		RT - Reverse	CACCCAAAAGAGGAGAACCA
ST8SIA1	rs3803101	RT - Forward	TCTTACTTGCAAACGCACGCACGCT
		RT - Reverse	GCCACATGTTTAGGAGGGAGCCGAG
RASGRF1	rs1562008	Geno - Forward	TCTGTCCATCACCAAGACATCGT
		RT - Forward	TGGATAACATCCGATGCAATGGGCT
		Geno/RT - Reverse	TGCTTGCTGAGCGCTGAAGGGT
CMTM3	rs3743718	Geno - Forward	CGAACCAGGGTGAAGAAGAA
		Geno - Reverse	CAAAGTTTGGGGACCTCGAC
		RT - Forward	CGGGGTCTTTGCTGTTTAGA
		RT - Reverse	GCAGAGTCCCCTTGTTTGAG
ZFP90	rs1170444	Geno - Forward	CAGGCGCACTTCCAGTTCT
		Geno - Reverse	ACCCGCGCACTCAGAATC
		RT - Forward	AGGCGCACTTCCAGTTCT
		RT - Reverse	AGGTGGCTATAGTTCTCCAGC
CABIN1	rs17854874	Geno - Forward	GAAGGCTTACCCTGCTGTGA
		Geno - Reverse	GGACACTTCTGCCTCTGTCC
		RT - Forward	GAGTGTTCCGATGTGGCTCT
		RT - Reverse	CAGGACCTTCTGCCCAAATA
TBC1D30	rs939875	Geno - Forward	TGCCAAGAATGCTGTCATCCACA
		RT - Forward	AGCAGCAGGTTCATCAGGTGTACA
		Geno/RT - Reverse	CTGCCCCCAGCCCATTGGTCTTGC
RT-PCR of the flanking genes (and corresponding genotyping primers)
ZNF24	rs2032729	Geno - Forward	TGATGGTAGGACTGAAAATGGA
		Geno - Reverse	TGAGCCCTGACTGAAGTGTTT
		RT - Forward	GCTCAGGGATTACCAAGTTCTG
		RT - Reverse	TGTTTCTTTCGAGAGGGATTTC
INO80C	rs3088182	Geno - Forward	CCAGGCCAACTACACAGACC
		Geno - Reverse	ACAGCACTGGCATTTTCAGA
		RT - Forward	TGCTCCTCCATCCTTTAAGC
		RT - Reverse	GCACTGGCATTTTCAGATTG
VWDE	rs2192828	Geno/RT - Forward	TGGGGAACACTGTCAGAATG
		Geno/RT - Reverse	AGGTGTGTTGCATCGTTTCC
ARL4A	rs2280633	Geno - Forward	GGTTTGTTTAGCGCAGCAAG
		Geno - Reverse	ACAGCCCATTCCCCATTT
		RT - Forward	GCTTGGAGAGCTAAGCTGGA
		RT - Reverse	TGTGGAAAGACTGAAATGAAGG
GLRX	rs4561	Geno - Forward	GAAGTCCTGTCCTGTGAGCA
		Geno - Reverse	AGCTCCAATCTGCTTTAGCC
		RT - Forward	TCAGTCAATTGCCCATCAAA
		RT - Reverse	GCAGAGCTCCAATCTGCTTT
SPATA9	rs213509	Geno/RT - Forward	TCATTATGGACTGAAACTGGAGAA
		GenoRT - Reverse	GGACACTCTACTGATCTTGCCTCT
S1PR2	rs2116942	Geno - Forward	CGATCCTCTACAAAGCCCACT
		Geno - Reverse	CAGAAACGTGGGTGACGTG
		RT - Forward	CCTTCAGCATCCTCCTTCTG
		RT - Reverse	CTATCTGGGGTCACCCAGTG
LAMP3	rs3811729	Geno - Forward	TTTTCGGCTGCTTCTCATAA
		Geno - Reverse	GGGACTCCAGAGTGCGTTTA
		RT - Forward	AGCAGGTGGTTTCGTTTCTC
		RT - Reverse	AGTTTGGTGAGGTGCTTGCT
DCUN1D1	rs4859146	Geno - Forward	AATATCGTTTCATGCCTTCCA
		Geno - Reverse	TGTGGGCCAGCAAATCTTTA
		RT - Forward	CGCAGAAGGATAAAGTTCGTCA
		RT - Reverse	TTTGTCCTGGATTCTTTGCAAAA
RFX3	rs832297	Geno - Forward	CGGAAGCTTGCATTGTTAACA
		Geno - Reverse	AGGTGCTTTTCATTGGACAGA
		RT - Forward	CGTGTCTCCTGGAAATCTGG
		RT - Reverse	AACGGAAGCTTGCATTGTTA
SLC1A1	rs3087879	Geno - Forward	AAGCCACGTTGCAGAAAAAG
		Geno - Reverse	GCAGAATGACAAGCAGAGGA
		RT - Forward	CACCCTGATCATTGCTGTCG
		RT - Reverse	AGCAGAATGACAAGCAGAGG
RDX	rs2298500	Geno - Forward	TCATAAGCTGATGCCTTCCA
		Geno - Reverse	CTGGCTCATGGTTCTCTCCT
		RT - Forward	TCTTGCCAAAGCAGCATAAA
		RT - Reverse	AGATGGGGTGCAGTAGATGC
ADAM23	rs3732079	Geno - Forward	ATGCTAGGAGAAATCCACATCCA
		RT - Forward	TCCACGTATTGGTCAACTTCAGGGT
		Geno/RT - Reverse	CATGGCCCGAACAGACTTTACC
ZDBF2	rs7582864	Geno/RT - Forward	ACTTTTGATTCTGAACAACTTCA
		Geno/RT - Reverse	CTACTTTGGGTTGATCAGCCAC
WDR91	rs292592	Geno - Forward	TAGCCCGGGAGGTCTATGTT
		Geno - Reverse	TTACCTGACCACCGAAGGAC
		RT - Forward	CCTGAGCGTCCTGTTTCAGT
		RT - Reverse	TTTCTTGGCCGAGCTCTGAG
EIF3G	rs7401	Geno - Forward	GCTTCGTCCTCACATTACCC
		Geno - Reverse	AGGACTGGAGACGCAAGAAC
		RT - Forward	AGACCACTGGCCAATCCAAG
		RT - Reverse	GCTTTATTGCCCTTGGAGCC
RTN4IP1	rs1987623	Geno - Forward	CAGTGTTTACAATGGAATTTCTGA
		Geno - Reverse	GCGTGAACTTTGACAATGACTT
		RT - Forward	ATGCTCCGTTTTGCATGCTT
		RT - Reverse	ATCACCCAAGCAGGCATGAC
QRSL1	rs2015205	Geno - Forward	GCACTGGAAAGTGGAAGAGG
		Geno - Reverse	TCAAGGACTGCTGAACAATCA
		RT - Forward	GCCATGTATGCTGCAACCAG
		RT - Reverse	CTGGTCACAAAACGCACGTC
HACE1	rs45521835	Geno - Forward	GCCTAATATCACTTGGATGTTGGT
		Geno - Reverse	CACAATGACTGCTTATGAGAAAATC
		RT - Forward	TCACTTGGATGTTGGTGGGT
		RT - Reverse	TGGCAAACACAATGACTGCT
BVES	rs221653	Geno - Forward	AGCAATGAGGTTGTCCATTTG
		Geno - Reverse	TACTTCTGGCCTGGGAGAAA
		RT - Forward	GGATTCACGCCACTCTCCT
		RT - Reverse	AGCAGATCTTTCAGTGGCCT
ST3GAL1	rs4736674	Geno - Forward	TGTGTTAGCCAAAAGGCACA
		Geno - Reverse	CACCTCATCAGCCCATCTTT
		RT - Forward	GGAGAATGAGGAGCACTGGT
		RT - Reverse	CTTCAGGTTCAGCTCTGGGT
CALD1	rs2732897	Geno/RT - Forward	TGGTACTGATTTTTTAGGTTGGT
		Geno/RT - Reverse	CAGTTCTAATCTCTCTTCTTTTCAATAC
TMEM140	rs2288237	Geno/RT - Forward	GCAACCTCACTGACCTGCCCAACCTG
		Geno/RT - Reverse	AGAGCCTGACCCACTTCCACACA

## Sheet: DMR - Bis converted Primers
Imprinted-DMRs studies
Bisulphite PCRs (and the Sequence primer for Pyrosequencing)
Gene	SNP		Sequence (5' -> 3')
pGEM-T vector		Forward	GATGGTGCTGCAAGGCGATTAAGTTG
		Reverse	ATGTTGTGTGGAATTGTGTAGCGGA
		Seq(S) T7	TAATACGACTCACTATAGGG
New placenta-specific DMRs
TTC39A	rs74080536	Forward	TAGTGAGTGTTAAATYGTGTTT
		Reverse	CTCCAACAAATAAAAACCC
THAP3	rs12746591	Forward	GTTATTTTTGTTGGGGGTAGTTA
		Reverse	CCCTCTAAACCCAAAACCTC
EGR4	rs6718289	Forward	GTGAGTAAAAGAAATGAATGG
		Reverse	ATACCCAAACATAAACACAAAATA
RPN1	rs12487604	Forward	GGTTTTTAATTTTTAGGATAGG
		Reverse	AATCCCTAAATAAAAATCCCAAA
RHOBTB3		Forward	AGAGTAGTTTGTTGTTGAA
		Reverse	ATTTAAAAATTTAACCCATATA
PURA		Forward	GTTTTATTTTTTTTATGTTAGTGGTYG
		Reverse	TAAAACCCAAACCAAACCCCCR
SCIN	rs2240572	Forward	TTGTAGGTTTGGAGGATTGAGAA
		Reverse	CCTACAAATCTCAAACCCCTAC
SNCB	rs11951438	Forward	GTTTTATTTGGATGYGGGG
		Reverse	AAAACRCTAAACTCAAAACTA
THSD7A	rs113779084	Forward	TAGAAAGTAAAGTTTTTTTTGT
		Reverse	CCTAACAAACCTACTCAATCAAC
CCDC71L		Forward	TAATTTTTTTTTGTGGATAGAAGT
		Reverse	CTATAACCAAAACCAATTCTTCA
ARMC3	rs137988681	Out - Forward	GAGGTATAATAAGGGATTGGG
		In - Forward	TAATAAGGGATTGGGGGTT
		In - Reverse	TACCTCACTAACCCAAACAATCT
		Out - Reverse	CCCAACAAAATATTACCTCACTAACC
AIFM2	rs10999151	Forward	GGTTTAAGTTTATTTTTTTTAG
		In - Reverse	AAACCCRAAAAAAAAAC
		Out - Reverse	AACRAATTAAAAACCTAACTCA
FGF8		Out - Forward	TAGTTATTTGTTGTATGGTTAG
		In - Forward	ATATATAGTAGGTGGTTYGGAGATTA
		In - Reverse	CTCCCCCTATCCCCGACCTATCCCCTC
		Out - Reverse	AAATTAAAAATCTAAACTAAAA
CYB5R2	rs4536203	Forward	GAGTTTAAGTAAGTTGAGGGG
		Reverse	AAAACTCTCACTCACRAA
RNF141	rs1979367	Forward	GAGTAGGGGTTTTATGAGGTGG
		Reverse	AACCTTTATATATCTATCATC
WIF1		Forward	AGAAGTTTATAAGTTTTTAGATG
		Reverse	CTCTAAAACATCCTCCTATACC
ST8SIA1	rs3803101	Out - Forward	TAGTTTTTTATGTATATATATTTTTGGT
		In - Forward	ATATATTTTTGGTTTTTTTTATTTGTAAA
		Reverse	CCACATATTTAAAAAAAAACC
RASGRF1	rs9920235	Forward	GGGGCGAGTTCGTTGTTTTTTG
		Reverse	ACACCCTAAAATCTAATTAAC
SIAH1	rs12928880	Forward	GGGGTGGGATGGGGTTAAYGGYG
		Reverse	GGTTTTTTCGGTAGGTAGGTTTTTG
CABIN1	rs915595	Forward	GTAGTGAGAGTTGTATTTATTTT
		Reverse	AACATCTATACATAAAACTAAA
Known Ubiquitous DMRs
NAP1L5		Forward	GGGGTTTTTTAGTTATTTGATTAG
		Reverse	CAAAATCTCTCTAAACCAACTCT
FAM50B		Forward	AGAGTGTTAGGTTTTTGGTAGGG
		Bio - Reverse	TCTCTAAATAACCACAACAACTTAC
		Seq(P) - Forward	GGGAGGATTTTGGAGGAG
PLAGL1		Forward	GTGTTTAAATTAAGGTTYGGGG
		Bio - Reverse	ACCTTAACTTTACCCCCACCRATAA
		Seq(P) - Forward	GTGGTAGGAGGAGGTTT
GRB10		Forward	GGGTTTTYGTGGGTATAGTTATTATT
		Bio - Reverse	CCCRCTCTCCAAATACTCAAATAAACT
		Seq(P) - Forward	ATGGTTATATAATATTGTTTTATGG
PEG10		Forward	GTTTGGTTTAGGTGTGGGATTTT
		Bio - Reverse	AAACATTCTAAAATACTACTCCATCTCCC
		Seq(P) - Forward	TGGGATTTTATTTTTTTTGTT
MEST		Forward	TYGTTGTTGGTTAGTTTTGTAYGGTT
		Bio - Reverse	AAAATAACACCCCCTCCTCAAAT
		Seq(P) - Forward	GAGTTGGGGTTGTTTTTG
INPP5F		Forward	TTTGTAAAAAGGAGAAAAATTTTGAAAGTTA
		Bio - Reverse	AAATCTATACCCTCRTTAATAAAC
		Seq(P) - Forward	AAATAGTTGTTTGTATTTA
PEG13		Forward	AGTGTTTTAATTTATAGGGTATTGA
		Bio - Reverse	CACAACCCTACCAACAAAAAAAACC
		Seq(P) - Forward	AGGTTTTTTATTGTTGTATGTA
H19		Forward	AGGTGTTTTAGTTTTATGGATGATGG
		Bio - Reverse	TCCTATAAATATCCTATTCCCAAATAACC
		Seq(P) - Forward	TAGTGTAGGTTTATATATTA
KvDMR		Forward	TGTTTTTGTAGTTTATATGGAAGGG
		Bio - Reverse	AAACATACCAAACCACCCACCTAACAAAA
		Seq(P) - Forward	ATGGTAATGTTTGGTATTTAGAA
RB1		Forward	GGTAGGGTAGTTTTGGAAATGTTTAAG
		Bio - Reverse	AAACCACAAACCCTTACCC
		Seq(P) - Forward	AGTTTTGGAAATGTTTAAG
IG-DMR		Bio - Forward	ATTATTGAATTGGGTTTGTTAGTAG
		Reverse	CAAAACAACTCAAATCCTTTATAAC
		Seq(P) - Reverse	TTAAAATATATCAAAAAACC
SNURF		Forward	TAGGTTGTTTTTTGAGAGAAGTTAT
		Bio - Reverse	AAAAAAAAAACTAAAACCCCTACACTAC
		Seq(P) - Forward	GGTATAGTTGATTTTG
IGF1R		Forward	GAAGTTTTTTATATGTAATGGGAAG
		Bio - Reverse	AAAAAACTCCCAAAATAAATACA
		Seq(P) - Forward	TGAGATTTGGGTTTTGAGTT
PEG3		Forward	GGAGAAGTTTTGATAAGGAGG
		Bio - Reverse	CTCACTCACCTCAATACTAC
		Seq(P) - Forward	TGTTTATTTTGGGTTGGT
MCTS2		Forward - Bio	GATTTTTATTGGAGAGGAATTAGTAG
		Reverse	CATCAAACTTCTTAAACATAATCC
		Seq(P) - Reverse	TAAAATCTAACAACTTCC
L3MBTL1		Forward	TTTTAGGTTTTGAGTTGGGTTTT
		Bio - Reverse	CCCCCTCAAACCCTACCTCC
		Seq(P) - Forward	AGGTTTGAGTTTTAGAAGGTT
Known Placenta-specific DMRs
GPR1-AS	rs16838074	Forward	GTTTAAGTTTGTGTTTATAAAGGG
		Bio - Reverse	AAAAAAAAACTCTACTCCTCTCAATATCTC
		Seq(P) - Forward	GTTTAAGTTTGTGTTTATAAAGGG
MCCC1	rs937652	Bio - Forward	GATTTTTTAGTATAGAGGTAGT
		Reverse	CTCTAATCTTTAATTAATATTC
		Seq(P) - Reverse	CAACCCAAAAATAAACTCAAACTC
LIN28B	rs9404590	Forward	ATATTTTGAAGTGTTTTTGTTGTAA
		Bio - Reverse	CATACCTAAAACTAAACTATCTTCC
		Seq(P) - Forward	GTTTTGTATTTGTTTTTATGT
AIM1	rs11152999	Forward	TTTGAGTAAGATTGAGGGGGTATAA
		Bio - Reverse	CCCTCTTAAATAAAAACTCCTTAAC
		Seq(P) - Forward	GATATGGAGAAGAGGTTTAG
AGBL3		Forward	GATTGGTTTGTTAGAGGATT
		Reverse	CACTCACTCCTAAACACCTTA
		Seq(P) - Forward	GAGGTATGTAGAAGTAAGG
ZFAT	rs12546315	Forward	AAGGTTTTTATTTTTTAAAGTTGGAA
		Bio - Reverse	CATAACCAAAAACCCTACTAAAAAC
		Seq(P) - Forward	TTTAGATTTAGGGTAAGGGGGT
GLIS3	rs7852293	Bio - Forward	TTGGATGGGGGTTTTTATTTT
		Reverse	CTCTAAACTTTAACTCCCCCACAC
		Seq(P) - Reverse	CTATAACATCCACTTACCAAATAAC
DNMT1	rs8112895	Forward	GAGATGTATAGTTTTGGGGGAAAGG
		Bio - Reverse	AAATCCCCTTCTTCAAACAA
		Seq(P) - Forward	GAGGGATTTTTTATTATAGAAG
C19MC	rs6509806	Forward	GGTTGTTTATGTATTTTTTTA
		Bio - Reverse	CAAATTCTAATCCCTCAAAAAAAAACC
		Seq(P) - Forward	GTTTTTTGAAGTTTTTT
Repeat elements
LINE1		Forward	TTTTGAGTTAGGTGTGGGATATA
		Bio - Reverse	AAAATCAAAAAATTCCCT
		Seq(P) - Forward	AGTTAGGTGTGGGATATAGT
ALUYb8		Bio - Forward	AGATTATTTTGGTTAATAAG
		Reverse	AACTACYAACTACAATAAC
		Seq(P) - Reverse	AATAACTAAATTACAAAC
α-SAT		Forward	AGTTTATTTATAGAGTAGAGTAG
		Bio - Reverse	AAATCTTCACTTACAAATACCAC
		Seq(P) - Forward	TGGGATTTTTTTGAGAATTT

## Sheet: NLRP7 mutations
NLRP7mutations in the recurrent hydatidiform moles
Gene			Sequence (5' -> 3')
NLRP7	Exon 5	Forward	CTTAAGATCTATACTGGTAGCAAAG
		Reverse	GAGATGAAACAGCACATTTCC
	Exon 6	Forward	GTTTATACATGCCTCCACAC
		Reverse	GCTGGTTATGCAACACAGAAG
	Exon 10	Forward	TACACGCTTGAGCCACTACC
		Reverse	GGACATGTTGGCATGCCTCTAG
	Exon 10 - Inner	Forward	TGGGGTTTGACCGTGTTGGC
		Reverse	ATGCCTCTAGGCCCAGCTAC
	Deletion - Out	Forward	GTCACAGCTGGGGAAAAAGATTTG
		Reverse	AGCCCACCACTGAATGACACA
	Deletion - In	Forward	CCTCCAAGGGTAAAGCTGTCC
		Reverse	ACAAATAGCAAGAGGACAGATA

## Sheet: Mice primers
RT-PCR primers for mice
Gene			Sequence (5' -> 3')
Adam23		Forward	TGGCTCAAAACCTTGGAATC
		Reverse	AGCGACCCTGATTTTGATTG
